# Supplementary material for: A metabolic profile of xenon and metabolite associations with 6-month mortality after out-of-hospital cardiac arrest: A post-hoc study of the randomised Xe-Hypotheca trial
Source: PLoS One. 2024 Jun 4;19(6):e0304966. doi: 10.1371/journal.pone.0304966 (PMC11149864; doi:10.1371/journal.pone.0304966)
Supplement: S1 Data — (XLSX) [file pone.0304966.s001.xlsx]

## Sheet: xenon_mtabolomics
ID	treatment	exitus	age	sex	city	tp	XXL_VLDL_P	XXL_VLDL_L	XXL_VLDL_PL	XXL_VLDL_C	XXL_VLDL_CE	XXL_VLDL_FC	XXL_VLDL_TG	XL_VLDL_P	XL_VLDL_L	XL_VLDL_PL	XL_VLDL_C	XL_VLDL_CE	XL_VLDL_FC	XL_VLDL_TG	L_VLDL_P	L_VLDL_L	L_VLDL_PL	L_VLDL_C	L_VLDL_CE	L_VLDL_FC	L_VLDL_TG	M_VLDL_P	M_VLDL_L	M_VLDL_PL	M_VLDL_C	M_VLDL_CE	M_VLDL_FC	M_VLDL_TG	S_VLDL_P	S_VLDL_L	S_VLDL_PL	S_VLDL_C	S_VLDL_CE	S_VLDL_FC	S_VLDL_TG	XS_VLDL_P	XS_VLDL_L	XS_VLDL_PL	XS_VLDL_C	XS_VLDL_CE	XS_VLDL_FC	XS_VLDL_TG	IDL_P
O01	1	0	67	1	0	1	1.782e-10	0.03703	0.004037	0.004148	0.002209	0.001939	0.02884	6.751e-10	0.06393	0.008803	0.009992	0.006055	0.003937	0.04513	4.082e-09	0.2327	0.03838	0.04978	0.0297	0.02008	0.1445	1.303e-08	0.4262	0.0821	0.09556	0.0503	0.04526	0.2486	2.276e-08	0.4312	0.1195	0.103	0.04667	0.05635	0.2086	2.754e-08	0.3353	0.0958	0.1429	0.1037	0.03919	0.09663	7.044e-08
O02	1	0	71	1	0	1	1.268e-10	0.02692	0.002631	0.004905	0.003239	0.001666	0.01939	5.619e-10	0.05496	0.008325	0.01233	0.007529	0.0048	0.03431	3.452e-09	0.1991	0.03461	0.0477	0.02953	0.01817	0.1167	1.29e-08	0.4311	0.08546	0.1239	0.07779	0.04611	0.2217	2.144e-08	0.4169	0.09798	0.1446	0.09091	0.05365	0.1744	3.224e-08	0.4099	0.1163	0.2115	0.1511	0.06034	0.08217	9.264e-08
O03	2	0	71	2	0	1	7.211e-11	0.01456	0.001008	0.001058	0.0007142	0.0003435	0.0125	0	0	0	0	0	0	0	1.149e-09	0.0632	0.008219	0.01281	0.01198	0.0008301	0.04217	6.158e-09	0.2021	0.03991	0.05162	0.03445	0.01718	0.1106	1.474e-08	0.285	0.07913	0.08536	0.04815	0.03721	0.1205	2.774e-08	0.3535	0.09637	0.189	0.1385	0.05046	0.06819	7.571e-08
O04	1	1	57	1	0	1	7.19e-11	0.01435	0.000977	0.0006285	0.0004424	0.0001861	0.01274	0	0	0	0	0	0	0	1.687e-09	0.0926	0.01305	0.01625	0.01395	0.002296	0.06331	8.286e-09	0.2679	0.05279	0.05422	0.0299	0.02433	0.1609	1.739e-08	0.3283	0.08898	0.07852	0.03773	0.04079	0.1608	2.916e-08	0.3662	0.09941	0.1832	0.1329	0.05031	0.08349	7.379e-08
O05	2	0	65	1	0	1	3.83e-10	0.08189	0.00997	0.0138	0.007265	0.006533	0.05813	2.112e-09	0.2056	0.03366	0.04053	0.02207	0.01847	0.1314	1.168e-08	0.6758	0.1212	0.1511	0.07609	0.07501	0.4035	3.22e-08	1.064	0.2076	0.2566	0.1296	0.127	0.6	3.93e-08	0.7423	0.1679	0.1974	0.1019	0.09546	0.3771	3.641e-08	0.4427	0.1081	0.1946	0.139	0.05568	0.14	7.546e-08
O06	2	1	68	1	0	1	8.159e-11	0.01647	0.001289	0.001168	0.0008472	0.0003209	0.01402	0	0	0	0	0	0	0	0	0	0	0	0	0	0	3.789e-09	0.1235	0.02502	0.02969	0.02033	0.009366	0.06878	1.24e-08	0.238	0.07197	0.06078	0.02851	0.03227	0.1053	2.702e-08	0.3389	0.1032	0.1624	0.117	0.04535	0.0733	8.426e-08
O07	1	1	74	1	0	1	1.52e-10	0.03202	0.00331	0.004916	0.002966	0.00195	0.0238	7.147e-10	0.06874	0.009878	0.0131	0.008058	0.005043	0.04576	4.51e-09	0.2593	0.0453	0.0593	0.03546	0.02384	0.1547	1.517e-08	0.5035	0.09972	0.1331	0.07806	0.055	0.2707	2.475e-08	0.4759	0.1176	0.1442	0.08206	0.06219	0.214	3.617e-08	0.4527	0.1265	0.2192	0.1563	0.06285	0.107	8.77e-08
O08	1	0	64	2	0	1	1.797e-10	0.03862	0.00392	0.008464	0.006099	0.002365	0.02624	7.307e-10	0.07349	0.01302	0.0197	0.0115	0.008205	0.04077	4.253e-09	0.2511	0.04724	0.07246	0.04603	0.02643	0.1314	1.675e-08	0.5757	0.1181	0.2064	0.1403	0.06615	0.2511	3.257e-08	0.6531	0.1484	0.2824	0.1921	0.09025	0.2224	5.691e-08	0.7331	0.2148	0.3938	0.2805	0.1133	0.1245	1.575e-07
O09	2	0	45	1	0	1	4.213e-10	0.08901	0.01042	0.01264	0.006311	0.006332	0.06595	2.141e-09	0.206	0.03226	0.03605	0.01921	0.01685	0.1377	1.193e-08	0.6847	0.1204	0.1418	0.06934	0.07246	0.4225	3.023e-08	0.989	0.1873	0.2167	0.1036	0.1131	0.5851	3.34e-08	0.6245	0.1463	0.1469	0.07031	0.0766	0.3313	3.133e-08	0.3829	0.09259	0.177	0.1309	0.04609	0.1133	7.021e-08
O10	1	0	42	1	0	1	1.151e-10	0.02367	0.001872	0.002723	0.001857	0.0008665	0.01908	4.227e-10	0.03995	0.004106	0.007731	0.005997	0.001735	0.02811	2.725e-09	0.1541	0.02347	0.03507	0.026	0.009069	0.09557	1.048e-08	0.34	0.0655	0.07533	0.04592	0.02941	0.1991	1.662e-08	0.3108	0.08143	0.07246	0.03873	0.03373	0.1569	2.362e-08	0.296	0.0776	0.1502	0.111	0.0392	0.06827	5.813e-08
O11	1	1	74	2	0	1	7.329e-11	0.01478	0.000733	0.001235	0.000924	0.0003115	0.01281	0	0	0	0	0	0	0	0	0	0	0	0	0	0	5.782e-09	0.1838	0.03324	0.03365	0.02117	0.01248	0.1169	0	0	0	0	0	0	0	1.86e-08	0.2312	0.05144	0.1197	0.09081	0.02889	0.06009	4.105e-08
O12	1	0	61	1	0	1	2.097e-10	0.04433	0.004429	0.007273	0.004455	0.002818	0.03263	9.449e-10	0.09137	0.01267	0.01926	0.0125	0.006759	0.05943	5.491e-09	0.3176	0.05273	0.0805	0.05117	0.02933	0.1844	1.591e-08	0.525	0.1	0.1324	0.07588	0.05652	0.2926	2.676e-08	0.5071	0.1381	0.1225	0.05584	0.06669	0.2465	2.68e-08	0.3226	0.07139	0.1422	0.1061	0.03613	0.109	4.696e-08
O13	2	0	45	2	0	1	6.129e-11	0.01254	0.000973	0.001256	0.000835	0.0004212	0.01031	0	0	0	0	0	0	0	0	0	0	0	0	0	0	4.145e-09	0.1367	0.02694	0.0364	0.02423	0.01217	0.07334	1.053e-08	0.2006	0.05899	0.04817	0.02093	0.02723	0.09348	2.49e-08	0.3154	0.08616	0.1614	0.1147	0.04666	0.06787	6.844e-08
O14	2	0	53	1	0	1	1.203e-10	0.02468	0.002182	0.002725	0.002028	0.0006968	0.01977	3.164e-10	0.02982	0.003348	0.005367	0.00414	0.001227	0.0211	2.373e-09	0.1357	0.02167	0.03542	0.02768	0.007742	0.07861	1.083e-08	0.36	0.07286	0.1007	0.06558	0.03513	0.1864	2.581e-08	0.5029	0.1345	0.1639	0.09653	0.0674	0.2045	3.848e-08	0.4837	0.1374	0.2395	0.1733	0.06611	0.1068	9.898e-08
O15	2	1	64	2	0	1	1.384e-10	0.02884	0.003391	0.002896	0.0009627	0.001933	0.02255	6.501e-10	0.06089	0.007632	0.008131	0.004647	0.003484	0.04513	3.992e-09	0.2256	0.03731	0.04103	0.02057	0.02046	0.1473	1.257e-08	0.4077	0.07924	0.0758	0.02879	0.047	0.2527	1.948e-08	0.3601	0.09821	0.05796	0.009567	0.04839	0.2039	2.451e-08	0.2966	0.07279	0.1275	0.09109	0.03636	0.09639	6.117e-08
O16	1	0	54	1	0	1	1.467e-10	0.03074	0.00322	0.004252	0.002488	0.001764	0.02326	5.878e-10	0.05669	0.00832	0.01086	0.006378	0.004479	0.03752	3.394e-09	0.1943	0.03324	0.04297	0.02563	0.01733	0.1181	1.217e-08	0.4027	0.08041	0.1036	0.06161	0.04198	0.2187	2.038e-08	0.3942	0.09743	0.1286	0.0788	0.04985	0.1682	3.055e-08	0.3889	0.1047	0.2069	0.1509	0.05599	0.07723	8.583e-08
O17	2	0	72	1	0	1	1.963e-10	0.04118	0.004273	0.005704	0.003198	0.002506	0.0312	8.885e-10	0.0848	0.01154	0.01503	0.009344	0.00569	0.05822	5.532e-09	0.3168	0.05261	0.07066	0.04179	0.02887	0.1936	1.64e-08	0.5365	0.101	0.1216	0.06382	0.05776	0.314	2.61e-08	0.4935	0.1301	0.1206	0.05735	0.06327	0.2428	2.609e-08	0.3145	0.0784	0.1341	0.09891	0.03517	0.102	5.026e-08
O18	2	0	40	1	0	1	9.908e-10	0.2103	0.02632	0.03098	0.01501	0.01596	0.153	4.901e-09	0.4758	0.08005	0.0883	0.04514	0.04317	0.3075	2.365e-08	1.368	0.2457	0.295	0.134	0.161	0.8273	5.24e-08	1.719	0.3263	0.3786	0.1717	0.2069	1.014	4.867e-08	0.8991	0.2094	0.1769	0.06502	0.1119	0.5129	2.761e-08	0.3091	0.05337	0.1068	0.0976	0.009254	0.1489	6.412e-08
O19	1	0	47	2	0	1	9.266e-11	0.01872	0.001123	0.001494	0.001042	0.0004518	0.0161	2.3e-10	0.02108	0.001336	0.003272	0.003096	0.000176	0.01647	0	0	0	0	0	0	0	6.079e-09	0.1955	0.03673	0.04534	0.03464	0.01069	0.1135	1.079e-08	0.1996	0.05991	0.03917	0.02117	0.018	0.1005	2.024e-08	0.2563	0.06496	0.1435	0.114	0.02952	0.04782	5.152e-08
O20	1	1	47	1	0	1	4.961e-11	0.0106	0.0004362	0.002703	0.002192	0.0005116	0.00746	9.52e-11	0.01008	0.0009679	0.004907	0.003865	0.001043	0.004204	8.107e-10	0.04717	0.008277	0.01606	0.01489	0.001172	0.02283	6.421e-09	0.2183	0.04585	0.07549	0.05495	0.02054	0.09695	1.577e-08	0.3099	0.0723	0.1201	0.0824	0.03766	0.1175	2.762e-08	0.3477	0.09979	0.1749	0.129	0.04586	0.07297	7.314e-08
O21	2	0	76	1	0	1	2.133e-10	0.0448	0.004379	0.006716	0.004121	0.002595	0.03371	8.476e-10	0.08202	0.01209	0.01683	0.01063	0.006199	0.05309	4.841e-09	0.2799	0.04628	0.07216	0.04762	0.02454	0.1614	1.444e-08	0.477	0.09208	0.1246	0.07632	0.04824	0.2603	2.52e-08	0.4815	0.1354	0.1292	0.06906	0.06019	0.2168	2.592e-08	0.3168	0.07734	0.1508	0.1168	0.03392	0.08871	5.515e-08
O22	2	1	73	1	0	1	1.206e-10	0.02503	0.002247	0.003488	0.002555	0.0009331	0.0193	3.431e-10	0.03316	0.004944	0.006703	0.004251	0.002453	0.02151	2.332e-09	0.1344	0.02359	0.03444	0.02459	0.009853	0.07637	1.013e-08	0.3409	0.07054	0.1054	0.07082	0.03463	0.1649	2.344e-08	0.4637	0.1198	0.173	0.1094	0.06353	0.1709	4.032e-08	0.5121	0.1563	0.2578	0.1849	0.07298	0.09798	1.2e-07
O23	2	1	59	1	0	1	1.27e-10	0.02633	0.002438	0.003339	0.002206	0.001133	0.02056	4.514e-10	0.04299	0.005945	0.007386	0.004613	0.002773	0.02966	3.169e-09	0.181	0.03133	0.04036	0.02601	0.01435	0.1093	1.184e-08	0.3938	0.07859	0.1098	0.07021	0.0396	0.2054	2.311e-08	0.452	0.1141	0.1585	0.09933	0.05919	0.1794	3.579e-08	0.4515	0.1346	0.2243	0.163	0.06129	0.09257	9.773e-08
O24	2	0	62	1	0	1	0	0	0	0	0	0	0	0	0	0	0	0	0	0	0	0	0	0	0	0	0	3.932e-09	0.1196	0.02058	0.01254	0.01106	0.001477	0.08648	0	0	0	0	0	0	0	1.517e-08	0.185	0.04175	0.0912	0.07299	0.01821	0.0521	2.9e-08
O25	1	0	60	1	0	1	1.027e-10	0.02105	0.001362	0.002818	0.002455	0.0003628	0.01687	1.967e-10	0.01889	0.001716	0.005019	0.004409	0.0006099	0.01215	1.488e-09	0.08542	0.01327	0.02723	0.02564	0.001583	0.04492	8.182e-09	0.2737	0.05666	0.08499	0.06228	0.02271	0.132	2.094e-08	0.4091	0.1103	0.1396	0.08824	0.0514	0.1592	3.779e-08	0.4778	0.1387	0.2449	0.1814	0.06345	0.09429	9.907e-08
O26	1	0	57	2	0	1	1.775e-10	0.03735	0.004359	0.00508	0.002695	0.002384	0.02791	7.701e-10	0.0744	0.01219	0.01318	0.006747	0.006434	0.04903	4.45e-09	0.2546	0.04583	0.0513	0.02585	0.02545	0.1575	1.42e-08	0.4707	0.09568	0.1212	0.07021	0.05096	0.2539	2.211e-08	0.4332	0.107	0.154	0.09579	0.05824	0.1721	3.555e-08	0.4589	0.1348	0.247	0.1743	0.07267	0.07718	1.1e-07
O27	1	0	54	1	0	1	1.045e-09	0.2209	0.02718	0.03096	0.01502	0.01594	0.1628	5.119e-09	0.4953	0.08263	0.08934	0.04678	0.04256	0.3233	2.482e-08	1.43	0.2568	0.3002	0.1398	0.1604	0.8731	5.381e-08	1.752	0.3307	0.3588	0.1605	0.1983	1.062	4.616e-08	0.8365	0.1968	0.1257	0.03365	0.09209	0.5139	0	0	0	0	0	0	0	1.623e-08
O28	2	0	61	1	0	1	0	0	0	0	0	0	0	0	0	0	0	0	0	0	0	0	0	0	0	0	0	0	0	0	0	0	0	0	0	0	0	0	0	0	0	1.588e-08	0.1824	0.04689	0.05593	0.04013	0.0158	0.07962	3.793e-08
O29	2	0	56	2	0	1	1.389e-10	0.02874	0.002976	0.002953	0.001457	0.001496	0.02281	5.623e-10	0.05283	0.006875	0.007496	0.004553	0.002943	0.03846	3.866e-09	0.2195	0.037	0.04426	0.02572	0.01854	0.1383	1.299e-08	0.4245	0.08307	0.09381	0.04894	0.04486	0.2476	2.402e-08	0.4603	0.1213	0.1281	0.06617	0.06189	0.211	2.985e-08	0.3686	0.1011	0.1694	0.1217	0.04778	0.09806	7.353e-08
O31	2	1	65	1	0	1	5.806e-11	0.01176	0.000311	0.001426	0.001266	0.0001604	0.01002	0	0	0	0	0	0	0	0	0	0	0	0	0	0	4.829e-09	0.1574	0.02988	0.04006	0.02893	0.01113	0.08744	1.405e-08	0.2654	0.07901	0.05955	0.02671	0.03284	0.1269	2.166e-08	0.264	0.06389	0.1231	0.09414	0.02897	0.077	4.513e-08
O32	1	0	58	1	0	1	1.758e-10	0.03691	0.0038	0.005406	0.003352	0.002054	0.0277	8.053e-10	0.0776	0.01193	0.01427	0.008147	0.006123	0.0514	5.105e-09	0.2927	0.05145	0.06404	0.03684	0.02719	0.1772	1.73e-08	0.5747	0.114	0.1534	0.09128	0.06213	0.3073	2.652e-08	0.514	0.1206	0.1734	0.1074	0.06598	0.2199	3.918e-08	0.4979	0.1472	0.2542	0.1827	0.07154	0.09653	1.169e-07
O33	1	0	35	1	0	1	2.004e-10	0.04189	0.004223	0.005685	0.003435	0.00225	0.03198	8.406e-10	0.08073	0.01153	0.01505	0.009139	0.005916	0.05415	5.009e-09	0.2868	0.0487	0.06397	0.03869	0.02528	0.1741	1.625e-08	0.5343	0.104	0.1292	0.07313	0.05612	0.301	2.439e-08	0.4628	0.1131	0.1274	0.07103	0.05633	0.2223	3.469e-08	0.4344	0.1171	0.2184	0.162	0.05631	0.09892	9.097e-08
O35	1	0	63	2	0	1	0	0	0	0	0	0	0	0	0	0	0	0	0	0	0	0	0	0	0	0	0	4.529e-09	0.1427	0.02699	0.02384	0.0165	0.007345	0.09184	1.329e-08	0.2519	0.07671	0.05816	0.02746	0.0307	0.1171	2.146e-08	0.2661	0.07006	0.1305	0.0986	0.03192	0.06556	4.692e-08
O36	2	0	71	2	0	1	8.754e-11	0.01765	0.0012	0.001355	0.001063	0.0002916	0.0151	0	0	0	0	0	0	0	1.591e-09	0.08787	0.01193	0.01807	0.01648	0.001595	0.05787	7.658e-09	0.2486	0.04794	0.05809	0.03918	0.01892	0.1425	1.472e-08	0.2793	0.07629	0.07347	0.04141	0.03206	0.1295	2.657e-08	0.3373	0.09589	0.1752	0.1279	0.04732	0.0662	7.092e-08
O37	2	1	74	1	0	1	9.287e-11	0.0188	0.001551	0.001149	0.0005162	0.000633	0.0161	3.995e-10	0.03638	0.002635	0.004426	0.003947	0.0004787	0.02931	3.219e-09	0.1801	0.02774	0.03418	0.02315	0.01103	0.1182	1.217e-08	0.3917	0.07465	0.07285	0.03533	0.03752	0.2442	1.955e-08	0.3617	0.09402	0.06949	0.0271	0.04238	0.1982	2.274e-08	0.2771	0.06673	0.1258	0.09236	0.03341	0.0846	4.649e-08
O38	2	0	63	1	0	1	2.122e-10	0.04428	0.004794	0.005363	0.002793	0.002571	0.03413	1.004e-09	0.09593	0.01385	0.01625	0.009406	0.006844	0.06582	6.157e-09	0.352	0.05982	0.07496	0.04234	0.03262	0.2172	1.947e-08	0.6382	0.1233	0.1472	0.07956	0.06763	0.3677	2.721e-08	0.5164	0.1247	0.1428	0.07935	0.06345	0.2489	3.166e-08	0.397	0.1019	0.2027	0.1496	0.05313	0.09247	7.872e-08
O39	1	0	56	2	0	1	7.27e-11	0.01475	0.001116	0.001129	0.0006642	0.0004651	0.01251	0	0	0	0	0	0	0	1.493e-09	0.08382	0.01116	0.02135	0.01923	0.002121	0.05131	7.051e-09	0.2293	0.04527	0.05112	0.03093	0.02019	0.1329	1.826e-08	0.3472	0.1036	0.08176	0.03637	0.04538	0.1618	2.493e-08	0.3068	0.07471	0.1463	0.1084	0.03796	0.08575	4.689e-08
O40	1	1	72	1	0	1	5.826e-11	0.01165	0.0001101	0.001165	0.001131	3.402e-05	0.01037	0	0	0	0	0	0	0	2.444e-09	0.1365	0.01917	0.03079	0.02653	0.004255	0.08653	1.016e-08	0.3271	0.0607	0.0661	0.03781	0.02829	0.2003	1.668e-08	0.3014	0.07949	0.03807	0.005869	0.0322	0.1838	2.142e-08	0.2558	0.06523	0.1018	0.07372	0.02808	0.0888	3.804e-08
O41	2	0	71	1	0	1	9.495e-11	0.0193	0.001232	0.001692	0.001057	0.0006345	0.01637	3.989e-10	0.03671	0.002635	0.005684	0.005075	0.0006087	0.02839	2.964e-09	0.1651	0.02428	0.03137	0.02285	0.008518	0.1094	1.076e-08	0.3422	0.06281	0.05708	0.02839	0.02869	0.2223	1.409e-08	0.2504	0.06484	0.02337	0.000585	0.02279	0.1622	1.377e-08	0.1623	0.03603	0.06601	0.05193	0.01408	0.06029	3.054e-08
O42	2	0	59	1	0	1	0	0	0	0	0	0	0	0	0	0	0	0	0	0	0	0	0	0	0	0	0	0	0	0	0	0	0	0	0	0	0	0	0	0	0	1.358e-08	0.1687	0.04733	0.08062	0.05925	0.02137	0.0408	3.8e-08
O43	1	1	70	1	0	1	0	0	0	0	0	0	0	0	0	0	0	0	0	0	0	0	0	0	0	0	0	5.26e-09	0.1689	0.03182	0.03659	0.02597	0.01062	0.1005	1.376e-08	0.2604	0.0778	0.05979	0.02747	0.03232	0.1228	2.327e-08	0.2881	0.08236	0.1339	0.09784	0.03607	0.07185	5.975e-08
O44	1	1	46	2	0	1	0	0	0	0	0	0	0	0	0	0	0	0	0	0	0	0	0	0	0	0	0	5.029e-09	0.1611	0.03028	0.03507	0.02615	0.008923	0.09574	1.509e-08	0.2874	0.08555	0.0726	0.03788	0.03472	0.1292	2.49e-08	0.3106	0.08204	0.155	0.1158	0.03923	0.07354	5.433e-08
O45	2	1	70	1	0	1	0	0	0	0	0	0	0	0	0	0	0	0	0	0	0	0	0	0	0	0	0	5.047e-09	0.1604	0.02979	0.03113	0.0224	0.008723	0.09944	1.414e-08	0.2658	0.08011	0.05541	0.0231	0.03231	0.1303	2.168e-08	0.2665	0.07121	0.1222	0.08909	0.03307	0.07316	4.726e-08
O46	1	0	73	2	0	1	0	0	0	0	0	0	0	0	0	0	0	0	0	0	0	0	0	0	0	0	0	6.845e-09	0.2189	0.04025	0.04333	0.02791	0.01542	0.1353	1.296e-08	0.2385	0.06799	0.03999	0.01422	0.02577	0.1305	2.361e-08	0.2942	0.08072	0.1441	0.107	0.03705	0.06943	6.298e-08
O47	2	0	44	2	0	1	1.303e-10	0.02686	0.002887	0.002536	0.001326	0.001211	0.02144	3.605e-10	0.03336	0.003757	0.004314	0.003247	0.001067	0.02529	1.794e-09	0.1024	0.01458	0.02688	0.0206	0.006279	0.06099	6.456e-09	0.2139	0.04283	0.0562	0.03409	0.02211	0.1148	1.796e-08	0.3419	0.1137	0.07001	0.02164	0.04837	0.1582	2.741e-08	0.3335	0.09436	0.1422	0.1034	0.0388	0.09688	7.032e-08
O48	1	0	65	1	0	1	2.283e-10	0.04795	0.005464	0.006291	0.003174	0.003117	0.0362	1.035e-09	0.09958	0.01511	0.01777	0.009655	0.008116	0.0667	5.531e-09	0.3171	0.05398	0.06748	0.03551	0.03198	0.1956	1.673e-08	0.5511	0.1061	0.1322	0.07015	0.06207	0.3128	2.212e-08	0.4169	0.1011	0.1038	0.05067	0.0531	0.212	2.979e-08	0.373	0.09541	0.1896	0.1403	0.04936	0.08791	8.66e-08
O49	2	1	64	2	0	1	1.673e-10	0.03616	0.004396	0.007183	0.004152	0.00303	0.02458	9.869e-10	0.09611	0.01483	0.0201	0.01181	0.008297	0.06117	5.865e-09	0.3412	0.06234	0.08221	0.04489	0.03732	0.1966	1.885e-08	0.6333	0.1287	0.1773	0.09793	0.07939	0.3273	3.226e-08	0.6247	0.1529	0.193	0.1018	0.09112	0.2788	4.551e-08	0.5666	0.153	0.2625	0.1776	0.0849	0.1511	1.081e-07
O50	1	1	60	1	0	1	5.581e-10	0.1191	0.01437	0.01967	0.01032	0.009346	0.08509	3.09e-09	0.3002	0.04884	0.05844	0.03212	0.02631	0.193	1.695e-08	0.9781	0.174	0.2141	0.1073	0.1068	0.5901	4.392e-08	1.441	0.2749	0.3202	0.1512	0.1689	0.8456	4.557e-08	0.8399	0.1839	0.1726	0.07307	0.09957	0.4834	2.842e-08	0.3262	0.05951	0.1161	0.0884	0.02771	0.1506	3.589e-08
O51	2	1	75	1	0	1	5.703e-11	0.01145	0.0005986	0.0009691	0.0008984	7.073e-05	0.009887	0	0	0	0	0	0	0	0	0	0	0	0	0	0	5.315e-09	0.1775	0.03752	0.05262	0.037	0.01562	0.08732	1.65e-08	0.3228	0.08822	0.1071	0.06311	0.04399	0.1275	3.273e-08	0.4117	0.1223	0.2018	0.146	0.05589	0.08756	9.054e-08
O52	2	0	63	1	0	1	1.2e-10	0.02498	0.002166	0.003605	0.002547	0.001059	0.0192	4.565e-10	0.04385	0.005851	0.008965	0.00618	0.002785	0.02904	3.066e-09	0.1759	0.02982	0.04342	0.03051	0.01291	0.1027	1.191e-08	0.3959	0.07891	0.1117	0.07377	0.03792	0.2053	2.204e-08	0.4286	0.1086	0.1456	0.09204	0.05353	0.1744	3.432e-08	0.4346	0.1247	0.2225	0.1621	0.06034	0.08746	8.712e-08
O53	1	0	36	1	0	1	1.928e-10	0.04038	0.004485	0.005194	0.00274	0.002454	0.0307	8.872e-10	0.0848	0.01209	0.01469	0.008648	0.006039	0.05802	5.293e-09	0.302	0.05126	0.06265	0.03461	0.02804	0.1881	1.672e-08	0.547	0.1051	0.1224	0.06313	0.05929	0.3195	2.323e-08	0.4362	0.1062	0.1059	0.05222	0.05364	0.2242	2.823e-08	0.348	0.0942	0.1593	0.1143	0.04502	0.09444	6.996e-08
O54	2	0	61	1	0	1	3.809e-10	0.08102	0.009448	0.01327	0.007459	0.005813	0.0583	1.885e-09	0.1838	0.02988	0.0378	0.0214	0.0164	0.1161	1.022e-08	0.5934	0.1047	0.1433	0.07969	0.06362	0.3454	2.843e-08	0.9423	0.1831	0.2407	0.1324	0.1083	0.5184	3.839e-08	0.7295	0.1762	0.1992	0.105	0.09421	0.354	3.749e-08	0.4554	0.1098	0.2065	0.155	0.05153	0.1391	7.459e-08
O55	1	0	55	1	0	1	3.049e-10	0.06429	0.007164	0.009173	0.004795	0.004379	0.04796	1.548e-09	0.1488	0.02252	0.02672	0.01529	0.01144	0.09959	8.405e-09	0.4823	0.08299	0.1037	0.05527	0.04847	0.2956	2.21e-08	0.7223	0.136	0.1612	0.08364	0.07752	0.4251	2.466e-08	0.4547	0.1114	0.08882	0.03742	0.05141	0.2546	2.342e-08	0.2819	0.06776	0.1241	0.09546	0.02869	0.08999	4.947e-08
O56	1	0	58	1	0	1	2.744e-10	0.05797	0.006706	0.008744	0.005022	0.003722	0.04252	1.249e-09	0.1214	0.02007	0.02383	0.01308	0.01074	0.07756	6.796e-09	0.3925	0.07042	0.08927	0.0485	0.04077	0.2329	2.085e-08	0.6923	0.1381	0.1811	0.104	0.07707	0.3731	3.061e-08	0.5927	0.1411	0.1972	0.1209	0.07631	0.2544	4.118e-08	0.5213	0.1489	0.2647	0.1906	0.07417	0.1076	1.142e-07
O57	1	0	56	1	0	1	1.863e-09	0.3968	0.05101	0.06093	0.02986	0.03107	0.2848	8.551e-09	0.8405	0.1523	0.1709	0.08478	0.08614	0.5173	3.663e-08	2.135	0.3933	0.4888	0.2227	0.2662	1.252	8.106e-08	2.673	0.5278	0.6122	0.2848	0.3273	1.533	7.184e-08	1.325	0.286	0.2805	0.1253	0.1552	0.7587	4.75e-08	0.5603	0.06722	0.2942	0.2697	0.02455	0.1989	8.564e-08
O58	1	1	74	1	0	1	5.964e-10	0.1265	0.01524	0.01905	0.009877	0.009168	0.09219	2.959e-09	0.2874	0.04726	0.05501	0.02962	0.0254	0.1851	1.514e-08	0.8742	0.1553	0.1921	0.09525	0.09681	0.5269	3.727e-08	1.222	0.2334	0.2732	0.133	0.1402	0.7152	3.796e-08	0.7028	0.1604	0.1514	0.06925	0.08211	0.391	2.994e-08	0.3563	0.07876	0.1546	0.123	0.03166	0.1229	5.981e-08
O59	2	1	71	1	0	1	6.746e-11	0.01336	0.0005426	0.0005942	0.0005191	7.509e-05	0.01223	0	0	0	0	0	0	0	0	0	0	0	0	0	0	5.964e-09	0.1908	0.03596	0.03871	0.02646	0.01225	0.1161	1.38e-08	0.2595	0.07656	0.05724	0.02738	0.02986	0.1257	2.004e-08	0.2481	0.06193	0.1243	0.09615	0.02818	0.06186	4.685e-08
O60	2	1	68	1	0	1	1.832e-10	0.03796	0.003754	0.004141	0.002133	0.002008	0.03007	7.971e-10	0.07517	0.009266	0.01198	0.007817	0.004165	0.05392	4.901e-09	0.278	0.04494	0.05676	0.03369	0.02308	0.1763	1.434e-08	0.4623	0.0858	0.08877	0.04275	0.04602	0.2878	1.946e-08	0.3568	0.09509	0.05801	0.01748	0.04053	0.2037	1.928e-08	0.229	0.05181	0.09812	0.07849	0.01963	0.07905	4.169e-08
O61	2	0	70	1	0	1	0	0	0	0	0	0	0	0	0	0	0	0	0	0	0	0	0	0	0	0	0	4.909e-09	0.1599	0.03018	0.04478	0.03735	0.007431	0.08492	1.371e-08	0.2625	0.07908	0.07158	0.04129	0.03028	0.1118	2.552e-08	0.3207	0.09032	0.1621	0.121	0.04114	0.06824	5.921e-08
O62	1	0	56	2	0	1	9.171e-11	0.01926	0.00148	0.003354	0.002416	0.0009376	0.01443	4.182e-10	0.04007	0.004883	0.008482	0.006215	0.002266	0.02671	3e-09	0.172	0.02942	0.04218	0.02982	0.01236	0.1004	1.222e-08	0.4055	0.08146	0.1092	0.06746	0.04171	0.2149	2.277e-08	0.4349	0.1084	0.1241	0.06889	0.05522	0.2024	3.596e-08	0.4481	0.1272	0.2097	0.147	0.06268	0.1113	7.988e-08
O63	1	0	24	1	0	1	1.259e-10	0.02596	0.002198	0.002782	0.001574	0.001208	0.02098	5.739e-10	0.05373	0.005743	0.008507	0.006145	0.002362	0.03948	4.007e-09	0.2263	0.0356	0.04632	0.0299	0.01641	0.1444	1.364e-08	0.4412	0.0819	0.09059	0.04774	0.04284	0.2687	1.902e-08	0.3495	0.08824	0.06403	0.02542	0.03861	0.1973	1.988e-08	0.2393	0.05928	0.1029	0.07722	0.02564	0.0772	4.206e-08
O64	2	0	73	1	0	1	1.481e-10	0.03092	0.002911	0.004387	0.002838	0.001549	0.02363	6.008e-10	0.05753	0.007803	0.01084	0.006977	0.003862	0.03888	3.677e-09	0.2103	0.03598	0.04723	0.02976	0.01747	0.1271	1.245e-08	0.4118	0.08056	0.1084	0.0668	0.04164	0.2228	2.084e-08	0.4004	0.09959	0.1223	0.07217	0.05018	0.1785	3.368e-08	0.4232	0.1231	0.2074	0.1494	0.05797	0.09279	8.892e-08
O66	2	1	55	1	0	1	3.128e-10	0.06602	0.007538	0.009376	0.004798	0.004578	0.0491	1.509e-09	0.1454	0.02212	0.02668	0.01511	0.01157	0.09662	7.984e-09	0.4594	0.07929	0.1006	0.05277	0.0478	0.2795	2.036e-08	0.667	0.1267	0.1505	0.07639	0.07411	0.3898	2.447e-08	0.4556	0.116	0.09591	0.04067	0.05524	0.2437	2.483e-08	0.2984	0.06767	0.1355	0.1076	0.02791	0.09526	5.573e-08
H02	1	1	72	1	1	1	1.67e-10	0.03464	0.003307	0.004029	0.002217	0.001812	0.02731	6.049e-10	0.05712	0.006781	0.009811	0.006902	0.002909	0.04053	3.248e-09	0.1844	0.02795	0.04171	0.02848	0.01323	0.1147	9.077e-09	0.2917	0.05384	0.05532	0.02853	0.02679	0.1825	0	0	0	0	0	0	0	1.561e-08	0.1795	0.03768	0.06746	0.05756	0.009895	0.07437	3.254e-08
H03	1	0	56	1	1	1	3.823e-10	0.0812	0.009709	0.01239	0.00624	0.006148	0.0591	1.848e-09	0.1797	0.02985	0.0342	0.01784	0.01636	0.1156	9.022e-09	0.5215	0.09276	0.1149	0.05584	0.05902	0.3139	2.246e-08	0.7415	0.1431	0.1802	0.09399	0.0862	0.4182	2.498e-08	0.47	0.114	0.1156	0.05684	0.05875	0.2404	2.7e-08	0.3332	0.08054	0.166	0.1282	0.03774	0.08665	7.393e-08
H04	2	0	68	1	1	1	1.949e-10	0.04039	0.004671	0.003505	0.0009795	0.002525	0.03221	8.989e-10	0.08395	0.01124	0.01015	0.005567	0.004579	0.06257	5.477e-09	0.3089	0.05155	0.05404	0.02608	0.02795	0.2034	1.462e-08	0.4675	0.08688	0.07367	0.02421	0.04946	0.307	1.987e-08	0.3631	0.1029	0.04758	0.002886	0.0447	0.2126	1.65e-08	0.1898	0.04144	0.06629	0.05202	0.01427	0.08204	2.728e-08
H05	2	0	62	1	1	1	9.298e-11	0.0187	0.001672	0.0008782	0.000462	0.0004162	0.01615	0	0	0	0	0	0	0	1.74e-09	0.09591	0.01451	0.01608	0.01249	0.003594	0.06532	8.199e-09	0.2661	0.05347	0.05637	0.03214	0.02423	0.1563	1.849e-08	0.3542	0.09784	0.0977	0.05211	0.04559	0.1587	2.826e-08	0.3531	0.1033	0.1706	0.1255	0.04507	0.07919	8.37e-08
H06	1	1	54	1	1	1	5.257e-11	0.01084	0.0009632	0.001289	0.0009206	0.0003684	0.008585	9.385e-11	0.008997	0.001044	0.002067	0.001663	0.0004049	0.005885	6.202e-10	0.03541	0.005594	0.01108	0.01084	0.0002348	0.01874	5.213e-09	0.1772	0.04016	0.06049	0.045	0.01549	0.07651	1.51e-08	0.3015	0.0872	0.1139	0.07228	0.04159	0.1004	3.258e-08	0.4205	0.1269	0.2244	0.1583	0.06616	0.06924	9.409e-08
H07	1	0	68	1	1	1	2.04e-10	0.04314	0.004923	0.006523	0.003619	0.002904	0.03169	9.521e-10	0.09184	0.01495	0.01636	0.008841	0.007515	0.06054	5.655e-09	0.3263	0.05921	0.07346	0.04033	0.03313	0.1936	1.756e-08	0.585	0.1173	0.157	0.09074	0.06629	0.3107	3.107e-08	0.6047	0.152	0.2005	0.1185	0.08202	0.2522	3.958e-08	0.4924	0.1405	0.2316	0.1665	0.06509	0.1202	9.681e-08
H08	2	0	41	2	1	1	2.705e-10	0.05731	0.006854	0.008623	0.004615	0.004009	0.04183	1.326e-09	0.1284	0.02147	0.0236	0.01248	0.01112	0.08338	7.358e-09	0.4256	0.07664	0.09717	0.05203	0.04514	0.2517	2.145e-08	0.7138	0.1421	0.1906	0.1098	0.08073	0.3811	3.294e-08	0.6395	0.161	0.2078	0.1218	0.08599	0.2708	4.128e-08	0.5191	0.1446	0.258	0.1854	0.07262	0.1165	1.007e-07
H09	2	0	66	2	1	1	7.705e-11	0.01626	0.001626	0.002702	0.001795	0.0009065	0.01193	2.183e-10	0.0213	0.003388	0.004398	0.002422	0.001977	0.01352	1.307e-09	0.07557	0.01473	0.01819	0.01173	0.006457	0.04266	6.994e-09	0.2405	0.05253	0.08397	0.05586	0.02811	0.104	1.798e-08	0.3561	0.09136	0.1313	0.07936	0.05189	0.1335	3.793e-08	0.4806	0.1473	0.2375	0.1682	0.06929	0.09578	1.174e-07
H10	1	1	65	1	1	1	0	0	0	0	0	0	0	0	0	0	0	0	0	0	0	0	0	0	0	0	0	3.578e-09	0.1139	0.02427	0.02277	0.01849	0.004286	0.06684	1.221e-08	0.2372	0.07193	0.07192	0.0423	0.02961	0.09337	2.537e-08	0.3237	0.09816	0.171	0.128	0.043	0.05457	8.381e-08
H11	2	0	45	1	1	1	0	0	0	0	0	0	0	0	0	0	0	0	0	0	1.459e-09	0.07866	0.009549	0.01099	0.009799	0.001196	0.05812	6.154e-09	0.1924	0.0353	0.02219	0.007022	0.01517	0.1349	1.431e-08	0.2639	0.08511	0.03411	0.0009181	0.03319	0.1446	1.583e-08	0.187	0.04571	0.0727	0.05497	0.01773	0.06855	2.909e-08
H12	1	0	57	2	1	1	7.144e-10	0.1511	0.01894	0.02086	0.009842	0.01101	0.1113	3.388e-09	0.3284	0.05486	0.06004	0.03074	0.0293	0.2135	1.666e-08	0.9613	0.1702	0.206	0.09631	0.1097	0.585	3.961e-08	1.295	0.2472	0.2717	0.1181	0.1536	0.7756	3.994e-08	0.7349	0.1782	0.1321	0.0416	0.09047	0.4246	2.689e-08	0.3085	0.06046	0.1166	0.09965	0.01697	0.1314	5.981e-08
H13	2	1	65	1	1	1	1.944e-10	0.04067	0.004734	0.004665	0.001948	0.002717	0.03127	8.806e-10	0.08328	0.01163	0.01274	0.007749	0.004993	0.05891	4.64e-09	0.2641	0.04424	0.05334	0.02922	0.02413	0.1665	1.209e-08	0.39	0.07521	0.06901	0.02669	0.04232	0.2458	0	0	0	0	0	0	0	1.727e-08	0.1924	0.04005	0.05224	0.04057	0.01166	0.1001	3.038e-08
H14	1	1	63	1	1	1	1.862e-10	0.03922	0.004558	0.005529	0.003026	0.002502	0.02913	8.326e-10	0.08024	0.01258	0.01457	0.00821	0.006361	0.05309	4.851e-09	0.28	0.04892	0.06532	0.03741	0.02791	0.1658	1.552e-08	0.5163	0.104	0.1355	0.07646	0.05901	0.2769	2.819e-08	0.5453	0.145	0.1628	0.0861	0.0767	0.2376	3.425e-08	0.4243	0.1187	0.1963	0.1404	0.05592	0.1093	9.73e-08
H15	2	0	69	2	1	1	2.838e-10	0.06042	0.007227	0.009742	0.005204	0.004539	0.04345	1.508e-09	0.1455	0.02298	0.02637	0.01422	0.01215	0.09615	8.838e-09	0.5092	0.09125	0.1096	0.0547	0.05487	0.3084	2.488e-08	0.824	0.1606	0.2034	0.1041	0.09924	0.46	3.562e-08	0.6819	0.1624	0.1975	0.1046	0.09295	0.322	4.015e-08	0.4938	0.1341	0.2205	0.1548	0.06573	0.1392	9.81e-08
H16	1	0	69	1	1	1	1.011e-10	0.02063	0.002228	0.001204	0.0002567	0.0009469	0.0172	4.202e-10	0.03853	0.00488	0.003082	0.001539	0.001543	0.03057	3.334e-09	0.1873	0.03175	0.03282	0.01834	0.01448	0.1228	1.246e-08	0.4067	0.08022	0.08938	0.04752	0.04186	0.2371	2.251e-08	0.433	0.1135	0.1266	0.06914	0.0575	0.1928	3.068e-08	0.3847	0.1123	0.1838	0.129	0.0548	0.08865	7.709e-08
H18	2	0	24	2	1	1	1.133e-10	0.02361	0.00252	0.002963	0.001806	0.001157	0.01813	1.912e-10	0.01856	0.002876	0.003716	0.002142	0.001575	0.01197	8.487e-10	0.04982	0.007984	0.01663	0.01338	0.003251	0.02521	4.181e-09	0.1456	0.03213	0.05808	0.04268	0.01539	0.05543	1.735e-08	0.347	0.1086	0.1214	0.06792	0.05351	0.117	3.352e-08	0.4237	0.1247	0.2116	0.152	0.05968	0.08734	9.463e-08
H19	1	1	73	2	1	1	1.678e-10	0.03518	0.004002	0.004359	0.002011	0.002348	0.02682	9.17e-10	0.08652	0.0115	0.01308	0.008018	0.005062	0.06193	6.084e-09	0.3465	0.05997	0.06905	0.03686	0.03219	0.2175	1.838e-08	0.5996	0.1161	0.1255	0.05804	0.06747	0.358	2.758e-08	0.5171	0.1322	0.1137	0.04588	0.06782	0.2711	3.109e-08	0.3752	0.09734	0.1523	0.1043	0.048	0.1255	5.92e-08
H20	2	0	32	1	1	1	1.919e-10	0.04024	0.004563	0.005034	0.002372	0.002662	0.03064	9.251e-10	0.08792	0.0129	0.01356	0.007456	0.006104	0.06146	5.504e-09	0.314	0.05398	0.0634	0.03328	0.03012	0.1966	1.618e-08	0.529	0.1023	0.1141	0.05481	0.05933	0.3126	2.418e-08	0.4537	0.1197	0.09881	0.03938	0.05943	0.2352	2.649e-08	0.32	0.08671	0.1338	0.09783	0.03597	0.09949	6.899e-08
H21	2	0	67	1	1	1	4.894e-10	0.103	0.01312	0.01243	0.004807	0.007627	0.0775	2.425e-09	0.2327	0.03727	0.03803	0.01926	0.01877	0.1574	1.214e-08	0.6937	0.1232	0.1315	0.05621	0.07527	0.439	2.897e-08	0.9347	0.1792	0.1617	0.055	0.1067	0.5938	0	0	0	0	0	0	0	1.781e-08	0.1963	0.02601	0.06154	0.05407	0.007472	0.1087	2.273e-08
H22	1	1	63	2	1	1	1.521e-10	0.03174	0.003267	0.0046	0.003336	0.001264	0.02388	4.131e-10	0.04046	0.006864	0.008707	0.005105	0.003602	0.02489	2.89e-09	0.1681	0.03125	0.04455	0.0301	0.01446	0.09231	1.259e-08	0.4275	0.08911	0.1409	0.0949	0.04599	0.1975	3.092e-08	0.6194	0.1559	0.2542	0.1672	0.08698	0.2093	5.301e-08	0.677	0.2061	0.3483	0.2487	0.09965	0.1226	1.434e-07
H23	1	1	63	1	1	1	4.002e-10	0.08521	0.01032	0.01361	0.007175	0.006437	0.06128	2.036e-09	0.1984	0.03282	0.03942	0.02149	0.01793	0.1261	1.049e-08	0.6078	0.1095	0.1383	0.07081	0.06753	0.36	2.858e-08	0.9448	0.1866	0.2293	0.1185	0.1108	0.5289	3.483e-08	0.6566	0.1532	0.1686	0.08528	0.08329	0.3348	3.936e-08	0.4857	0.1238	0.2285	0.1652	0.06331	0.1334	8.698e-08
H24	1	0	55	1	1	1	1.448e-10	0.03066	0.00308	0.005398	0.003688	0.00171	0.02218	6.874e-10	0.06673	0.01062	0.01345	0.008035	0.005411	0.04266	4.831e-09	0.2794	0.0505	0.06814	0.04257	0.02557	0.1608	1.841e-08	0.6181	0.1242	0.1825	0.1144	0.06815	0.3113	3.415e-08	0.6691	0.1576	0.2443	0.1557	0.0886	0.2672	4.613e-08	0.5807	0.1716	0.2838	0.2025	0.08124	0.1253	1.164e-07
H25	2	0	63	1	1	1	1.788e-10	0.03748	0.004794	0.003846	0.001007	0.002839	0.02884	9.158e-10	0.08644	0.01308	0.01104	0.005017	0.006025	0.06232	5.626e-09	0.3195	0.05629	0.05699	0.02468	0.03232	0.2062	1.643e-08	0.5343	0.105	0.1025	0.03999	0.06254	0.3268	2.469e-08	0.4645	0.121	0.1029	0.03955	0.06336	0.2407	2.745e-08	0.3331	0.08748	0.1403	0.09843	0.04192	0.1052	6.093e-08
H26	2	1	59	1	1	1	2.746e-10	0.05782	0.007072	0.007116	0.002778	0.004338	0.04363	1.423e-09	0.1352	0.01989	0.02029	0.01066	0.009633	0.09498	8.086e-09	0.4606	0.07944	0.08624	0.03839	0.04785	0.2949	2.026e-08	0.6559	0.123	0.1197	0.04229	0.07739	0.4132	0	0	0	0	0	0	0	1.864e-08	0.2093	0.04766	0.0574	0.04276	0.01463	0.1042	3.915e-08
H27	1	0	70	1	1	1	0	0	0	0	0	0	0	0	0	0	0	0	0	0	0	0	0	0	0	0	0	0	0	0	0	0	0	0	0	0	0	0	0	0	0	1.204e-08	0.1379	0.03993	0.04055	0.03096	0.009586	0.05742	3.605e-08
H29	2	0	54	1	1	1	1.027e-10	0.02107	0.00212	0.001621	0.000551	0.00107	0.01733	4.195e-10	0.039	0.005198	0.004343	0.002419	0.001924	0.02946	2.612e-09	0.146	0.02443	0.02416	0.01358	0.01059	0.09743	8.996e-09	0.2918	0.05818	0.06132	0.03471	0.02662	0.1723	1.384e-08	0.2602	0.07108	0.05997	0.02914	0.03083	0.1291	2.315e-08	0.2909	0.0885	0.1405	0.1012	0.03929	0.06193	6.911e-08
H30	2	0	62	2	1	1	1.172e-10	0.02424	0.002425	0.002618	0.001469	0.001149	0.01919	4.416e-10	0.04161	0.005773	0.005764	0.003171	0.002593	0.03007	3.055e-09	0.173	0.02982	0.03382	0.01994	0.01389	0.1094	1.131e-08	0.374	0.07396	0.09773	0.05973	0.038	0.2023	2.022e-08	0.393	0.09845	0.131	0.07978	0.05123	0.1636	3.201e-08	0.4053	0.1203	0.2051	0.1491	0.056	0.07998	9.306e-08
H31	1	0	67	2	1	1	5.866e-11	0.01206	0.0009896	0.001463	0.001133	0.0003301	0.009604	1.427e-10	0.01322	0.0006855	0.00259	0.002447	0.0001425	0.009941	1.149e-09	0.06516	0.009769	0.01723	0.01499	0.002245	0.03816	6.896e-09	0.2314	0.0477	0.0709	0.04867	0.02223	0.1128	1.759e-08	0.3446	0.09481	0.1142	0.0664	0.0478	0.1356	3.296e-08	0.4185	0.1232	0.2087	0.1448	0.06393	0.08659	8.828e-08
H32	1	0	56	2	1	1	0	0	0	0	0	0	0	0	0	0	0	0	0	0	1.675e-09	0.09247	0.01366	0.01442	0.009361	0.00506	0.06439	7.104e-09	0.2313	0.04444	0.05107	0.02862	0.02245	0.1358	1.534e-08	0.2927	0.08502	0.07186	0.0319	0.03996	0.1358	2.506e-08	0.3134	0.08748	0.1506	0.1068	0.04378	0.07532	5.927e-08
H33	2	0	49	1	1	1	9.304e-11	0.01947	0.002231	0.002312	0.001039	0.001273	0.01493	4.666e-10	0.04413	0.006234	0.006521	0.003707	0.002814	0.03138	3.056e-09	0.1736	0.03039	0.0339	0.01889	0.01501	0.1093	1.169e-08	0.3859	0.07887	0.09406	0.0519	0.04216	0.213	1.997e-08	0.3823	0.09844	0.1066	0.05542	0.0512	0.1772	3.149e-08	0.3962	0.1169	0.1881	0.1282	0.0599	0.0912	8.595e-08
H34	1	0	57	2	1	1	1.346e-10	0.02787	0.002978	0.002795	0.001268	0.001527	0.0221	5.02e-10	0.04723	0.00628	0.006557	0.0037	0.002857	0.03439	2.828e-09	0.1602	0.02633	0.03175	0.01837	0.01338	0.1021	9.325e-09	0.3053	0.05992	0.06957	0.03799	0.03159	0.1758	1.628e-08	0.3079	0.08672	0.07117	0.03118	0.04	0.15	2.707e-08	0.3374	0.09328	0.1653	0.123	0.04235	0.07887	7.445e-08
H35	2	0	41	2	1	1	0	0	0	0	0	0	0	0	0	0	0	0	0	0	0	0	0	0	0	0	0	4.534e-09	0.146	0.02825	0.03169	0.02166	0.01002	0.0861	1.283e-08	0.2427	0.073	0.05291	0.0213	0.03161	0.1168	2.282e-08	0.2828	0.0757	0.1343	0.09765	0.03662	0.07284	5.484e-08
H36	1	1	66	1	1	1	1.023e-10	0.02227	0.002805	0.004543	0.002389	0.002154	0.01492	7.99e-10	0.07678	0.01198	0.01349	0.007612	0.005878	0.05131	6.145e-09	0.3536	0.06566	0.07602	0.04056	0.03545	0.2119	2.219e-08	0.7373	0.1497	0.185	0.09648	0.08853	0.4026	3.896e-08	0.7522	0.1747	0.238	0.1336	0.1044	0.3395	4.42e-08	0.5436	0.154	0.229	0.1481	0.08081	0.1606	8.82e-08
H37	1	0	71	1	1	1	0	0	0	0	0	0	0	0	0	0	0	0	0	0	0	0	0	0	0	0	0	0	0	0	0	0	0	0	0	0	0	0	0	0	0	2.011e-08	0.2441	0.06369	0.1007	0.06735	0.03338	0.07971	4.194e-08
H38	2	0	46	2	1	1	5.174e-11	0.01046	0.0007868	0.000628	0.0002561	0.0003719	0.009047	0	0	0	0	0	0	0	0	0	0	0	0	0	0	4.013e-09	0.1313	0.02605	0.03473	0.02595	0.008779	0.0705	8.582e-09	0.163	0.05055	0.03865	0.0193	0.01935	0.07378	2.204e-08	0.283	0.08282	0.1513	0.1092	0.04204	0.04887	6.467e-08
H39	2	0	57	1	1	1	1.016e-10	0.021	0.002477	0.001882	0.0007946	0.001087	0.01664	4.371e-10	0.04079	0.005668	0.004741	0.002553	0.002188	0.03038	3.166e-09	0.1792	0.03141	0.0336	0.01844	0.01516	0.1142	1.203e-08	0.3963	0.08113	0.09404	0.05113	0.04291	0.2212	2.255e-08	0.4375	0.1146	0.137	0.07714	0.05989	0.1859	3.549e-08	0.4488	0.1339	0.2182	0.1501	0.06803	0.09673	9.316e-08
H40	1	0	53	1	1	1	2.308e-10	0.04845	0.005586	0.006296	0.003216	0.003079	0.03657	1.146e-09	0.1098	0.01683	0.01834	0.009997	0.008338	0.07461	6.897e-09	0.3946	0.06952	0.08052	0.04146	0.03906	0.2445	2.093e-08	0.6874	0.1342	0.1586	0.08218	0.07638	0.3947	2.834e-08	0.5392	0.1281	0.1524	0.08436	0.06805	0.2587	3.657e-08	0.4574	0.1286	0.2205	0.1575	0.06303	0.1082	9.294e-08
H41	2	1	56	1	1	1	2.897e-10	0.06077	0.007654	0.006651	0.002192	0.004459	0.04646	1.401e-09	0.1331	0.02031	0.01922	0.009461	0.009756	0.09354	7.494e-09	0.4268	0.07354	0.07928	0.03451	0.04478	0.2739	1.84e-08	0.5937	0.1126	0.1028	0.03395	0.06884	0.3783	0	0	0	0	0	0	0	1.878e-08	0.2185	0.04324	0.0862	0.06945	0.01675	0.08905	3.922e-08
H42	1	0	47	1	1	1	4.447e-10	0.09394	0.01171	0.01278	0.006059	0.006719	0.06945	2.161e-09	0.2085	0.03455	0.03602	0.01823	0.01779	0.1379	1.087e-08	0.6261	0.1134	0.1303	0.05949	0.07081	0.3823	2.657e-08	0.8746	0.1713	0.2017	0.09928	0.1024	0.5015	3.172e-08	0.6032	0.1497	0.1613	0.08175	0.07959	0.2922	3.828e-08	0.4743	0.1335	0.2211	0.1602	0.06093	0.1197	1.026e-07
H43	1	1	66	1	1	1	1.323e-10	0.02742	0.003118	0.002501	0.0007997	0.001701	0.0218	7.257e-10	0.06761	0.008799	0.008055	0.0046	0.003455	0.05076	5.381e-09	0.3048	0.05239	0.0567	0.02953	0.02717	0.1957	1.719e-08	0.5599	0.1088	0.1153	0.0538	0.06146	0.3358	2.709e-08	0.5139	0.1314	0.131	0.06296	0.06804	0.2515	3.001e-08	0.3697	0.09922	0.1653	0.1144	0.05099	0.1051	6.443e-08
H44	2	0	71	1	1	1	2.413e-10	0.05092	0.00554	0.007628	0.004276	0.003352	0.03776	1.256e-09	0.1208	0.01811	0.02224	0.01309	0.009156	0.08043	7.446e-09	0.427	0.07402	0.09223	0.05086	0.04137	0.2608	2.194e-08	0.7195	0.1374	0.1677	0.09016	0.07757	0.4144	2.721e-08	0.5092	0.1205	0.1235	0.06369	0.05981	0.2652	2.848e-08	0.3491	0.09341	0.1571	0.1139	0.04312	0.09862	6.533e-08
O01	1	0	67	1	0	2	2.125e-10	0.04418	0.004031	0.005683	0.003448	0.002235	0.03447	8.588e-10	0.08203	0.01051	0.0154	0.01008	0.005319	0.05612	5.047e-09	0.2871	0.04505	0.06374	0.04119	0.02255	0.1783	1.594e-08	0.5166	0.09534	0.1088	0.05866	0.05016	0.3124	1.979e-08	0.3589	0.09013	0.0565	0.02174	0.03477	0.2123	2.014e-08	0.2431	0.04904	0.1214	0.1023	0.01912	0.07272	4.278e-08
O02	1	0	71	1	0	2	1.189e-10	0.02474	0.002133	0.00328	0.001995	0.001286	0.01933	5.178e-10	0.04877	0.005336	0.00827	0.005801	0.002469	0.03517	3.564e-09	0.2023	0.03211	0.0438	0.02834	0.01546	0.1264	1.225e-08	0.401	0.07434	0.09441	0.05313	0.04127	0.2322	1.942e-08	0.3632	0.09393	0.08024	0.03565	0.04459	0.1891	2.265e-08	0.2747	0.07224	0.1183	0.0866	0.03173	0.08411	5.241e-08
O03	2	0	71	2	0	2	8.673e-11	0.01743	0.0007174	0.001539	0.001354	0.0001844	0.01517	0	0	0	0	0	0	0	0	0	0	0	0	0	0	5.421e-09	0.173	0.03083	0.0395	0.03237	0.007134	0.1027	9.098e-09	0.1629	0.04978	0.01847	0.00759	0.01088	0.09467	1.801e-08	0.2266	0.05978	0.1235	0.09954	0.024	0.04324	4.833e-08
O04	1	1	57	1	0	2	1.925e-10	0.03993	0.003348	0.005206	0.003363	0.001843	0.03137	7.241e-10	0.06925	0.008803	0.0133	0.00878	0.00452	0.04715	4.13e-09	0.2342	0.03656	0.0515	0.03468	0.01682	0.1462	1.338e-08	0.4341	0.07981	0.09617	0.05676	0.03942	0.2581	1.596e-08	0.2879	0.06966	0.04602	0.02178	0.02424	0.1722	2.136e-08	0.2649	0.05983	0.1458	0.1224	0.02341	0.05934	5.656e-08
O05	2	0	65	1	0	2	1.839e-10	0.0388	0.00422	0.005507	0.002706	0.002802	0.02908	1.092e-09	0.1039	0.01434	0.01734	0.01041	0.006935	0.07224	7.051e-09	0.4018	0.06851	0.08061	0.04263	0.03798	0.2527	2.138e-08	0.6962	0.1318	0.1446	0.06694	0.07767	0.4199	2.681e-08	0.4947	0.1163	0.0977	0.03887	0.05883	0.2807	2.372e-08	0.2824	0.06681	0.1113	0.07841	0.0329	0.1043	4.082e-08
O06	2	1	68	1	0	2	5.119e-11	0.01023	0.0002561	0.0008844	0.0008339	5.051e-05	0.009089	0	0	0	0	0	0	0	0	0	0	0	0	0	0	6.774e-09	0.2171	0.03989	0.04246	0.02529	0.01718	0.1347	1.276e-08	0.2334	0.06383	0.03583	0.009917	0.02592	0.1338	1.999e-08	0.2469	0.06201	0.1162	0.08313	0.03306	0.06868	4.419e-08
O07	1	1	74	1	0	2	1.931e-10	0.04066	0.004237	0.00595	0.003339	0.002611	0.03047	1.029e-09	0.09817	0.01319	0.0174	0.01087	0.006533	0.06759	6.572e-09	0.3761	0.06336	0.08169	0.04675	0.03494	0.231	2.021e-08	0.6628	0.1249	0.1525	0.07887	0.07365	0.3854	2.692e-08	0.5008	0.121	0.1075	0.04603	0.06149	0.2723	2.866e-08	0.3465	0.08746	0.1467	0.105	0.04169	0.1123	5.643e-08
O08	1	0	64	2	0	2	9.082e-11	0.01931	0.001469	0.004164	0.003241	0.0009229	0.01367	3.355e-10	0.03305	0.00424	0.009114	0.006625	0.002489	0.01969	2.455e-09	0.1428	0.02498	0.04057	0.02984	0.01072	0.07725	1.145e-08	0.3867	0.07797	0.1219	0.08011	0.04174	0.1869	2.539e-08	0.4961	0.1203	0.1739	0.1071	0.06682	0.2019	4.037e-08	0.507	0.1441	0.2461	0.1733	0.07274	0.1169	9.731e-08
O09	2	0	45	1	0	2	8.14e-11	0.01669	0.001171	0.001735	0.00104	0.0006952	0.01378	4.735e-10	0.04361	0.004184	0.005694	0.004562	0.001133	0.03373	3.958e-09	0.2232	0.03604	0.04503	0.02971	0.01532	0.1421	1.494e-08	0.4862	0.09261	0.1044	0.05523	0.04917	0.2892	2.329e-08	0.4332	0.1075	0.093	0.04151	0.05148	0.2327	2.647e-08	0.3235	0.08847	0.1385	0.09558	0.04291	0.09658	5.318e-08
O10	1	0	42	1	0	2	8.775e-11	0.01762	0.001062	0.001053	0.0006366	0.0004159	0.01551	0	0	0	0	0	0	0	2.222e-09	0.1226	0.01627	0.02313	0.01899	0.004139	0.08322	8.144e-09	0.2582	0.04575	0.04414	0.02491	0.01923	0.1683	0	0	0	0	0	0	0	1.494e-08	0.1776	0.0432	0.07495	0.06021	0.01473	0.05945	3.046e-08
O11	1	1	74	2	0	2	0	0	0	0	0	0	0	0	0	0	0	0	0	0	0	0	0	0	0	0	0	6.701e-09	0.2085	0.03573	0.02561	0.0121	0.01351	0.1471	0	0	0	0	0	0	0	1.372e-08	0.1561	0.03408	0.04879	0.03662	0.01217	0.07324	1.843e-08
O12	1	0	61	1	0	2	2.085e-10	0.04325	0.004249	0.004957	0.002746	0.002212	0.03404	1.061e-09	0.0999	0.01246	0.01607	0.01114	0.004929	0.07136	6.561e-09	0.3721	0.06019	0.07701	0.04719	0.02982	0.2349	1.884e-08	0.606	0.1105	0.1136	0.0544	0.05923	0.3818	0	0	0	0	0	0	0	1.43e-08	0.156	0.02904	0.0378	0.03135	0.006452	0.08921	1.536e-08
O13	2	0	45	2	0	2	0	0	0	0	0	0	0	0	0	0	0	0	0	0	0	0	0	0	0	0	0	2.721e-09	0.08123	0.01215	0.004822	0.004081	0.0007411	0.06426	0	0	0	0	0	0	0	1.477e-08	0.1784	0.0472	0.07452	0.05364	0.02087	0.05673	3.223e-08
O14	2	0	53	1	0	2	1.093e-10	0.02208	0.001258	0.001899	0.001481	0.0004178	0.01892	0	0	0	0	0	0	0	3.375e-09	0.189	0.02732	0.04048	0.03162	0.008867	0.1212	1.191e-08	0.3806	0.06833	0.07046	0.03887	0.03159	0.2419	0	0	0	0	0	0	0	1.663e-08	0.1934	0.04543	0.07186	0.05727	0.01459	0.07613	3.046e-08
O15	2	1	64	2	0	2	0	0	0	0	0	0	0	0	0	0	0	0	0	0	1.297e-09	0.06996	0.009038	0.009939	0.009248	0.0006911	0.05099	6.093e-09	0.1951	0.03752	0.03511	0.01834	0.01677	0.1225	1.398e-08	0.2615	0.07937	0.04797	0.01419	0.03378	0.1342	2.459e-08	0.3049	0.08525	0.1408	0.09964	0.0412	0.07882	5.407e-08
O16	1	0	54	1	0	2	7.777e-11	0.01564	0.0009433	0.001036	0.0006976	0.0003382	0.01366	0	0	0	0	0	0	0	1.726e-09	0.09558	0.0126	0.01995	0.0174	0.002554	0.06302	7.287e-09	0.2348	0.0435	0.04997	0.03165	0.01832	0.1413	1.422e-08	0.2658	0.0766	0.05518	0.02491	0.03027	0.134	2.036e-08	0.2506	0.06692	0.1182	0.0896	0.02865	0.06542	4.831e-08
O17	2	0	72	1	0	2	3.271e-10	0.06898	0.007673	0.009834	0.00511	0.004724	0.05148	1.79e-09	0.1714	0.02546	0.02931	0.01656	0.01275	0.1166	1.073e-08	0.6138	0.1055	0.1264	0.06554	0.06088	0.3818	2.852e-08	0.9304	0.172	0.2034	0.102	0.1014	0.555	2.924e-08	0.5384	0.1243	0.1095	0.0503	0.05915	0.3046	2.239e-08	0.2658	0.06337	0.1099	0.08578	0.02414	0.09252	4.063e-08
O18	2	0	40	1	0	2	3.268e-10	0.06873	0.007742	0.009224	0.004623	0.004601	0.05176	1.624e-09	0.1556	0.02346	0.02686	0.0151	0.01175	0.1053	8.828e-09	0.5052	0.08676	0.1045	0.05391	0.05062	0.3139	2.333e-08	0.7595	0.1425	0.1601	0.07746	0.08265	0.4569	2.579e-08	0.4725	0.1143	0.08359	0.0302	0.05339	0.2746	2.31e-08	0.2743	0.06615	0.1121	0.08641	0.02572	0.09602	5.079e-08
O19	1	0	47	2	0	2	1.351e-10	0.02801	0.002635	0.003187	0.001695	0.001492	0.02219	5.939e-10	0.05606	0.007086	0.008901	0.005731	0.00317	0.04007	3.692e-09	0.2093	0.03369	0.04361	0.02741	0.01621	0.132	1.224e-08	0.3984	0.07555	0.08869	0.05025	0.03844	0.2341	1.769e-08	0.3293	0.08708	0.06973	0.03228	0.03745	0.1725	2.267e-08	0.2802	0.0713	0.1377	0.1051	0.03257	0.07122	5.359e-08
O20	1	1	47	1	0	2	0	0	0	0	0	0	0	0	0	0	0	0	0	0	0	0	0	0	0	0	0	0	0	0	0	0	0	0	7.838e-09	0.143	0.04071	0.02697	0.01763	0.009342	0.07532	1.473e-08	0.1812	0.04431	0.09346	0.07743	0.01603	0.04347	3.119e-08
O21	2	0	76	1	0	2	1.692e-10	0.03516	0.003373	0.004174	0.002262	0.001913	0.02761	8.382e-10	0.07903	0.009809	0.01261	0.00834	0.004275	0.0566	5.44e-09	0.309	0.05029	0.06434	0.03865	0.02569	0.1944	1.629e-08	0.5279	0.09741	0.1098	0.05692	0.05292	0.3206	2.107e-08	0.3874	0.1004	0.06904	0.02559	0.04345	0.2179	2.03e-08	0.2434	0.05959	0.1025	0.07672	0.02577	0.08135	3.666e-08
O22	2	1	73	1	0	2	2.773e-10	0.05841	0.00597	0.00889	0.005314	0.003576	0.04355	1.448e-09	0.1389	0.01984	0.02568	0.01569	0.009993	0.09341	8.9e-09	0.5102	0.08665	0.112	0.06356	0.04841	0.3115	2.531e-08	0.8296	0.154	0.195	0.1059	0.08911	0.4805	2.976e-08	0.5539	0.1297	0.1273	0.06362	0.06368	0.2968	2.697e-08	0.3246	0.08514	0.1367	0.1024	0.03428	0.1028	6.219e-08
O23	2	1	59	1	0	2	1.032e-10	0.02103	0.001501	0.001993	0.001374	0.0006183	0.01753	3.107e-10	0.02872	0.001866	0.005024	0.004598	0.000426	0.02183	2.028e-09	0.1131	0.01553	0.02452	0.02042	0.004108	0.07305	8.363e-09	0.268	0.05015	0.05129	0.02962	0.02167	0.1666	1.489e-08	0.2725	0.0752	0.04313	0.01394	0.0292	0.1541	2.053e-08	0.2501	0.06197	0.1145	0.0865	0.02802	0.0736	4.528e-08
O24	2	0	62	1	0	2	0	0	0	0	0	0	0	0	0	0	0	0	0	0	0	0	0	0	0	0	0	4.484e-09	0.1367	0.02322	0.01487	0.01257	0.002298	0.09859	0	0	0	0	0	0	0	1.34e-08	0.1586	0.03929	0.06501	0.05236	0.01264	0.0543	2.36e-08
O25	1	0	60	1	0	2	3.123e-10	0.06631	0.007303	0.01105	0.00653	0.004516	0.04796	1.728e-09	0.167	0.02558	0.03177	0.01831	0.01345	0.1096	1.073e-08	0.6178	0.1079	0.1375	0.0754	0.06212	0.3724	3.293e-08	1.088	0.2069	0.2692	0.1445	0.1246	0.6114	4.143e-08	0.7813	0.1701	0.2141	0.1191	0.09504	0.3971	3.943e-08	0.4815	0.1319	0.2089	0.1488	0.06002	0.1407	8.874e-08
O26	1	0	57	2	0	2	1.15e-10	0.02371	0.002267	0.002285	0.0011	0.001185	0.01916	5.031e-10	0.04689	0.005478	0.006253	0.004039	0.002214	0.03516	3.492e-09	0.1971	0.03195	0.03852	0.02352	0.015	0.1266	1.203e-08	0.3921	0.07522	0.08617	0.04656	0.03961	0.2307	1.914e-08	0.3599	0.09649	0.08177	0.03654	0.04523	0.1816	2.635e-08	0.329	0.08896	0.159	0.1134	0.04568	0.08104	6.374e-08
O27	1	0	54	1	0	2	1.817e-09	0.3829	0.04974	0.0475	0.02006	0.02743	0.2857	8.563e-09	0.8264	0.1427	0.1387	0.06698	0.07168	0.545	3.888e-08	2.234	0.4087	0.4333	0.1734	0.2599	1.392	7.868e-08	2.543	0.4849	0.4561	0.1656	0.2906	1.602	0	0	0	0	0	0	0	0	0	0	0	0	0	0	5.407e-09
O28	2	0	61	1	0	2	4.03e-11	0.007942	0.0001293	0.0003353	0.0002937	4.155e-05	0.007478	0	0	0	0	0	0	0	0	0	0	0	0	0	0	4.292e-09	0.1363	0.02672	0.02622	0.01956	0.006659	0.08339	0	0	0	0	0	0	0	1.962e-08	0.2473	0.06882	0.1246	0.09002	0.03462	0.05386	4.803e-08
O29	2	0	56	2	0	2	1.526e-10	0.03164	0.003282	0.003377	0.001685	0.001692	0.02498	6.874e-10	0.06474	0.008743	0.009378	0.005632	0.003746	0.04662	4.614e-09	0.2622	0.04433	0.05313	0.03092	0.02221	0.1647	1.509e-08	0.4935	0.09517	0.1116	0.06027	0.05134	0.2867	2.398e-08	0.4554	0.1168	0.1204	0.06274	0.05766	0.2182	3.013e-08	0.3734	0.1036	0.174	0.1249	0.04909	0.0958	6.864e-08
O31	2	1	65	1	0	2	0	0	0	0	0	0	0	0	0	0	0	0	0	0	0	0	0	0	0	0	0	6.005e-09	0.1787	0.0306	0.005099	0.002713	0.002386	0.143	0	0	0	0	0	0	0	0	0	0	0	0	0	0	6.731e-09
O32	1	0	58	1	0	2	0	0	0	0	0	0	0	0	0	0	0	0	0	0	0	0	0	0	0	0	0	7.478e-09	0.2338	0.04058	0.03331	0.01902	0.01429	0.1599	0	0	0	0	0	0	0	1.459e-08	0.1718	0.04119	0.06659	0.05077	0.01582	0.06404	2.741e-08
O33	1	0	35	1	0	2	1.459e-10	0.03017	0.002673	0.003574	0.002212	0.001362	0.02393	6.545e-10	0.06147	0.007178	0.009764	0.006826	0.002938	0.04453	4.363e-09	0.2476	0.04092	0.05174	0.03237	0.01937	0.1549	1.399e-08	0.4565	0.08593	0.1038	0.05855	0.04528	0.2667	2.081e-08	0.3905	0.09863	0.09397	0.04826	0.04571	0.1979	2.848e-08	0.3499	0.09752	0.1596	0.1183	0.04131	0.09281	6.586e-08
O35	1	0	63	2	0	2	9.171e-11	0.0187	0.001279	0.001773	0.001124	0.0006495	0.01565	3.355e-10	0.03085	0.001914	0.004923	0.004469	0.0004541	0.02401	2.32e-09	0.1295	0.01774	0.02751	0.02179	0.005717	0.0843	9.271e-09	0.2979	0.05427	0.05894	0.03325	0.02569	0.1847	1.484e-08	0.2691	0.07333	0.03575	0.007418	0.02833	0.1601	1.868e-08	0.2269	0.05174	0.1053	0.0801	0.02524	0.06986	3.423e-08
O36	2	0	71	2	0	2	7.631e-11	0.01533	0.0008058	0.001095	0.0008308	0.0002642	0.01342	0	0	0	0	0	0	0	2.243e-09	0.1246	0.01696	0.0251	0.02029	0.004809	0.08252	9.014e-09	0.2902	0.05204	0.05927	0.03382	0.02545	0.1789	1.579e-08	0.2904	0.08039	0.04786	0.01453	0.03332	0.1622	2.153e-08	0.2615	0.07248	0.1108	0.07989	0.03088	0.07829	4.575e-08
O37	2	1	74	1	0	2	8.669e-11	0.01753	0.001444	0.0008523	0.0001172	0.0007351	0.01523	4.36e-10	0.03915	0.002784	0.003224	0.002994	0.0002305	0.03314	3.749e-09	0.2093	0.03255	0.03647	0.02256	0.01391	0.1402	1.33e-08	0.4266	0.07898	0.0729	0.02943	0.04347	0.2747	2.114e-08	0.3878	0.1013	0.06222	0.01537	0.04685	0.2243	1.862e-08	0.2162	0.05087	0.07423	0.05361	0.02062	0.0911	3.124e-08
O38	2	0	63	1	0	2	1.517e-10	0.03131	0.002845	0.003443	0.002037	0.001406	0.02502	6.727e-10	0.06339	0.007836	0.01013	0.006802	0.003325	0.04542	4.567e-09	0.2585	0.04232	0.05259	0.03276	0.01983	0.1636	1.522e-08	0.4946	0.09365	0.1069	0.05908	0.04786	0.294	2.078e-08	0.3871	0.096	0.08868	0.04609	0.04259	0.2024	2.403e-08	0.2967	0.08104	0.1409	0.1065	0.03443	0.07473	6.214e-08
O39	1	0	56	2	0	2	3.925e-10	0.08221	0.00975	0.00986	0.004604	0.005256	0.0626	2.112e-09	0.2003	0.03009	0.03031	0.01747	0.01284	0.1399	1.224e-08	0.6959	0.1207	0.1336	0.06774	0.06584	0.4416	3.055e-08	0.9853	0.1827	0.1817	0.07642	0.1052	0.6209	0	0	0	0	0	0	0	0	0	0	0	0	0	0	8.907e-09
O40	1	1	72	1	0	2	0	0	0	0	0	0	0	0	0	0	0	0	0	0	0	0	0	0	0	0	0	8.583e-09	0.2676	0.04788	0.03183	0.01303	0.0188	0.1879	0	0	0	0	0	0	0	1.408e-08	0.1565	0.03852	0.03675	0.02641	0.01033	0.08127	1.874e-08
O41	2	0	71	1	0	2	0	0	0	0	0	0	0	0	0	0	0	0	0	0	2.701e-09	0.1473	0.02066	0.02315	0.01974	0.003417	0.1035	9.822e-09	0.3083	0.05492	0.04287	0.02052	0.02235	0.2105	0	0	0	0	0	0	0	1.227e-08	0.1383	0.03195	0.04114	0.03324	0.007908	0.06521	1.338e-08
O42	2	0	59	1	0	2	0	0	0	0	0	0	0	0	0	0	0	0	0	0	0	0	0	0	0	0	0	6.039e-09	0.1874	0.03242	0.02244	0.01135	0.01109	0.1326	0	0	0	0	0	0	0	1.273e-08	0.147	0.03521	0.05006	0.0383	0.01176	0.06171	1.979e-08
O43	1	1	70	1	0	2	0	0	0	0	0	0	0	0	0	0	0	0	0	0	1.526e-09	0.08394	0.01069	0.01715	0.01605	0.001099	0.05611	7.416e-09	0.2401	0.0447	0.05236	0.03136	0.021	0.1431	1.69e-08	0.3177	0.0903	0.06781	0.02707	0.04074	0.1596	2.385e-08	0.292	0.08103	0.1265	0.08837	0.03811	0.08451	5.225e-08
O44	1	1	46	2	0	2	8.724e-11	0.01783	0.001125	0.001921	0.001328	0.0005926	0.01478	2.554e-10	0.02365	0.001467	0.004161	0.003633	0.000528	0.01802	1.679e-09	0.09358	0.01265	0.02059	0.01748	0.003117	0.06034	7.097e-09	0.2306	0.0427	0.05527	0.03711	0.01816	0.1327	1.219e-08	0.2253	0.06273	0.04329	0.01997	0.02332	0.1193	2.23e-08	0.2802	0.07149	0.1484	0.1144	0.034	0.06027	5.434e-08
O45	2	1	70	1	0	2	0	0	0	0	0	0	0	0	0	0	0	0	0	0	0	0	0	0	0	0	0	0	0	0	0	0	0	0	0	0	0	0	0	0	0	1.192e-08	0.1438	0.03603	0.06391	0.04996	0.01395	0.04384	3.058e-08
O46	1	0	73	2	0	2	0	0	0	0	0	0	0	0	0	0	0	0	0	0	0	0	0	0	0	0	0	7.071e-09	0.2265	0.04059	0.04635	0.03004	0.01631	0.1395	1.554e-08	0.2871	0.08379	0.0481	0.01475	0.03335	0.1552	2.342e-08	0.2872	0.07652	0.1285	0.09183	0.0367	0.08211	4.73e-08
O47	2	0	44	2	0	2	1.773e-10	0.03716	0.004114	0.004704	0.002325	0.002379	0.02834	8.292e-10	0.07888	0.01137	0.01253	0.007082	0.00545	0.05498	4.772e-09	0.2729	0.04652	0.0575	0.03145	0.02605	0.1689	1.37e-08	0.4511	0.08671	0.1093	0.06009	0.04926	0.2551	2.108e-08	0.4013	0.1078	0.1031	0.04979	0.05329	0.1905	3.028e-08	0.3751	0.1054	0.1752	0.1272	0.04803	0.09457	7.539e-08
O48	1	0	65	1	0	2	2.339e-10	0.04907	0.004937	0.007005	0.004117	0.002888	0.03712	1.071e-09	0.1027	0.01394	0.01961	0.01242	0.007187	0.06917	6.353e-09	0.3647	0.0594	0.08509	0.05207	0.03303	0.2202	1.844e-08	0.6043	0.111	0.1436	0.08032	0.06325	0.3496	2.46e-08	0.4577	0.1171	0.09643	0.04195	0.05448	0.2442	2.032e-08	0.2402	0.05077	0.1012	0.08028	0.02093	0.08817	3.921e-08
O49	2	1	64	2	0	2	1.697e-10	0.03583	0.003774	0.005358	0.002876	0.002482	0.0267	9.653e-10	0.09184	0.0122	0.01581	0.009903	0.00591	0.06382	6.214e-09	0.3558	0.0612	0.07619	0.0423	0.03389	0.2184	1.822e-08	0.5983	0.1141	0.1382	0.07062	0.06763	0.3459	2.611e-08	0.4896	0.1231	0.1094	0.04526	0.0641	0.2571	2.907e-08	0.3504	0.0882	0.1448	0.1018	0.04296	0.1174	5.778e-08
O50	1	1	60	1	0	2	5.489e-10	0.1161	0.01435	0.01591	0.007334	0.008579	0.08579	3.017e-09	0.2896	0.04615	0.04869	0.02598	0.02271	0.1948	1.698e-08	0.9702	0.1717	0.1887	0.08815	0.1006	0.6097	4.329e-08	1.403	0.2646	0.2652	0.1051	0.1601	0.8732	4.026e-08	0.7207	0.1583	0.08768	0.008356	0.07932	0.4748	0	0	0	0	0	0	0	1.216e-08
O51	2	1	75	1	0	2	5.548e-11	0.01104	0.0004174	0.0006959	0.0006529	4.301e-05	0.009923	0	0	0	0	0	0	0	1.58e-09	0.08748	0.01298	0.01746	0.01527	0.002185	0.05704	7.63e-09	0.2489	0.04798	0.0585	0.0364	0.0221	0.1424	1.667e-08	0.3167	0.08454	0.08246	0.04295	0.03951	0.1497	2.673e-08	0.3302	0.09609	0.1498	0.1079	0.04186	0.08434	6.499e-08
O52	2	0	63	1	0	2	1.618e-10	0.03372	0.003057	0.004702	0.00306	0.001642	0.02596	7.029e-10	0.06725	0.009039	0.01272	0.008373	0.004345	0.04549	4.441e-09	0.2537	0.04186	0.05815	0.0379	0.02025	0.1537	1.493e-08	0.4903	0.09316	0.1229	0.07531	0.04756	0.2743	2.15e-08	0.4064	0.1001	0.1108	0.06504	0.04575	0.1956	2.75e-08	0.3435	0.09383	0.1716	0.1292	0.04248	0.07803	6.767e-08
O53	1	0	36	1	0	2	2.215e-10	0.04638	0.004725	0.006346	0.003652	0.002693	0.0353	1.033e-09	0.09885	0.01401	0.01767	0.01062	0.007051	0.06717	6.249e-09	0.3564	0.05914	0.07563	0.04388	0.03175	0.2216	1.936e-08	0.6323	0.1172	0.1435	0.07804	0.06548	0.3715	2.285e-08	0.4218	0.09876	0.08957	0.04434	0.04524	0.2334	2.4e-08	0.2941	0.07775	0.1352	0.1011	0.03407	0.08113	5.456e-08
O54	2	0	61	1	0	2	2.299e-10	0.04844	0.004937	0.007324	0.004262	0.003062	0.03618	1.251e-09	0.1198	0.01679	0.02195	0.01354	0.008407	0.08109	8.033e-09	0.4598	0.07761	0.1002	0.05763	0.04256	0.282	2.394e-08	0.7836	0.1461	0.1801	0.09603	0.08403	0.4575	2.856e-08	0.5302	0.1239	0.1181	0.05745	0.06069	0.2882	2.555e-08	0.3083	0.07583	0.1334	0.09889	0.03451	0.0991	4.995e-08
O55	1	0	55	1	0	2	1.435e-10	0.02956	0.002743	0.002882	0.001468	0.001414	0.02393	6.115e-10	0.05724	0.006672	0.008534	0.00589	0.002644	0.04203	3.688e-09	0.2079	0.03225	0.04195	0.02712	0.01483	0.1337	1.159e-08	0.3728	0.06873	0.07326	0.04001	0.03325	0.2308	1.474e-08	0.2663	0.07425	0.03308	0.006694	0.02639	0.1589	1.869e-08	0.2295	0.05749	0.1098	0.08388	0.02591	0.0622	3.97e-08
O56	1	0	58	1	0	2	2.726e-10	0.05725	0.006149	0.008075	0.004648	0.003426	0.04302	1.341e-09	0.1286	0.01906	0.02285	0.01334	0.009513	0.08674	8.125e-09	0.4655	0.07988	0.1002	0.05547	0.04472	0.2854	2.337e-08	0.7667	0.1445	0.1808	0.09847	0.08228	0.4414	2.923e-08	0.5516	0.1309	0.1469	0.08145	0.06541	0.2738	2.99e-08	0.3684	0.102	0.17	0.1254	0.04464	0.09639	7.498e-08
O57	1	0	56	1	0	2	1.123e-09	0.237	0.0301	0.03116	0.0139	0.01726	0.1758	5.448e-09	0.5261	0.0888	0.09095	0.04579	0.04515	0.3463	2.61e-08	1.501	0.2711	0.3032	0.1319	0.1712	0.927	5.557e-08	1.802	0.3425	0.3423	0.1353	0.207	1.118	4.646e-08	0.8374	0.2011	0.1068	0.01311	0.0937	0.5295	0	0	0	0	0	0	0	9.907e-09
O58	1	1	74	1	0	2	5.681e-10	0.1203	0.01437	0.01754	0.008706	0.008833	0.08841	3.125e-09	0.3006	0.04671	0.05273	0.0286	0.02413	0.2012	1.785e-08	1.024	0.1793	0.2091	0.09965	0.1095	0.6351	4.406e-08	1.435	0.2668	0.296	0.1299	0.1661	0.8726	4.177e-08	0.7629	0.1699	0.1345	0.04553	0.08898	0.4586	2.334e-08	0.261	0.05431	0.07273	0.05571	0.01702	0.1339	3.508e-08
O59	2	1	71	1	0	2	9.977e-11	0.02029	0.001345	0.001854	0.001218	0.0006362	0.0171	3.922e-10	0.03604	0.002653	0.005439	0.004933	0.0005062	0.02795	2.86e-09	0.1609	0.02342	0.03576	0.02736	0.008402	0.1017	1.002e-08	0.3226	0.05937	0.06676	0.0402	0.02656	0.1965	1.611e-08	0.2963	0.08363	0.05045	0.01887	0.03158	0.1622	1.746e-08	0.2102	0.04864	0.09502	0.07471	0.02031	0.0665	3.16e-08
O60	2	1	68	1	0	2	1.087e-10	0.02188	0.001335	0.001545	0.001086	0.000459	0.019	0	0	0	0	0	0	0	3.588e-09	0.2	0.02918	0.03923	0.02951	0.009725	0.1316	1.156e-08	0.3663	0.06503	0.05946	0.03036	0.02911	0.2418	0	0	0	0	0	0	0	1.239e-08	0.1375	0.03102	0.03748	0.03209	0.005389	0.06899	1.784e-08
O61	2	0	70	1	0	2	7.804e-11	0.01571	0.0007398	0.001422	0.001232	0.0001906	0.01355	0	0	0	0	0	0	0	0	0	0	0	0	0	0	5.979e-09	0.1924	0.03496	0.04485	0.03346	0.01139	0.1126	1.133e-08	0.2084	0.06288	0.03459	0.01404	0.02055	0.1109	2.032e-08	0.2524	0.0717	0.1218	0.09212	0.0297	0.05886	5.206e-08
O62	1	0	56	2	0	2	8.954e-11	0.01827	0.001099	0.002004	0.001494	0.0005095	0.01517	3.415e-10	0.0314	0.00159	0.005639	0.00553	0.0001095	0.02417	2.48e-09	0.1396	0.02015	0.03239	0.02609	0.006301	0.08703	9.602e-09	0.3092	0.05758	0.06154	0.03406	0.02748	0.1901	1.622e-08	0.2942	0.0809	0.03738	0.004979	0.0324	0.1759	2.226e-08	0.2676	0.06711	0.1116	0.0813	0.03028	0.08894	4.06e-08
O63	1	0	24	1	0	2	1.709e-10	0.03561	0.003559	0.004289	0.002225	0.002064	0.02776	8.329e-10	0.07883	0.01007	0.01284	0.008072	0.004766	0.05592	5.296e-09	0.3005	0.04908	0.06046	0.03464	0.02582	0.191	1.643e-08	0.5328	0.09858	0.1093	0.05417	0.05515	0.3249	1.975e-08	0.3602	0.08804	0.05957	0.02023	0.03934	0.2126	1.982e-08	0.2385	0.05925	0.1015	0.07565	0.02588	0.07771	4.185e-08
O64	2	0	73	1	0	2	9.463e-11	0.01922	0.001142	0.002022	0.001676	0.0003457	0.01605	2.307e-10	0.02131	0.001399	0.003813	0.003625	0.000188	0.01609	1.527e-09	0.08503	0.01169	0.01985	0.01848	0.001377	0.05348	6.885e-09	0.2247	0.0424	0.05838	0.04263	0.01575	0.1239	1.261e-08	0.2371	0.06557	0.05817	0.0337	0.02447	0.1133	2.529e-08	0.3184	0.09665	0.1584	0.1178	0.04057	0.06341	7.31e-08
O66	2	1	55	1	0	2	1.742e-10	0.03631	0.003658	0.004425	0.002321	0.002104	0.02823	8.695e-10	0.08207	0.01067	0.0128	0.008106	0.004693	0.0586	5.558e-09	0.3164	0.05267	0.06585	0.03817	0.02768	0.1979	1.634e-08	0.5323	0.09955	0.1167	0.0615	0.05518	0.316	2.246e-08	0.4186	0.1089	0.08956	0.04012	0.04944	0.2202	2.432e-08	0.2949	0.07586	0.1302	0.09788	0.03232	0.08885	4.948e-08
H02	1	1	72	1	1	2	1.373e-10	0.02866	0.002575	0.003763	0.002034	0.001729	0.02232	7.694e-10	0.07246	0.008769	0.01173	0.008059	0.003675	0.05196	5.198e-09	0.2949	0.04839	0.0611	0.03763	0.02347	0.1854	1.629e-08	0.5279	0.09895	0.1075	0.05412	0.05337	0.3214	2.141e-08	0.3897	0.09901	0.05962	0.01708	0.04254	0.2311	1.901e-08	0.223	0.04694	0.08925	0.06979	0.01946	0.08682	2.618e-08
H03	1	0	56	1	1	2	2.164e-10	0.04554	0.005332	0.005754	0.002394	0.00336	0.03445	1.248e-09	0.1185	0.01787	0.01755	0.00914	0.008405	0.08313	7.83e-09	0.4464	0.07877	0.08544	0.04071	0.04473	0.2822	2.165e-08	0.7072	0.1355	0.1516	0.07231	0.07931	0.42	2.708e-08	0.5085	0.1248	0.1212	0.05731	0.06387	0.2625	2.45e-08	0.295	0.07902	0.1215	0.0887	0.03283	0.09447	5.855e-08
H04	2	0	68	1	1	2	1.457e-10	0.02996	0.003273	0.002031	0.0002325	0.001799	0.02466	7.076e-10	0.06509	0.008061	0.005973	0.003303	0.00267	0.05106	4.84e-09	0.271	0.04445	0.04407	0.02191	0.02217	0.1825	1.406e-08	0.4482	0.08286	0.06838	0.02238	0.046	0.297	1.963e-08	0.3571	0.09837	0.04487	0.002316	0.04256	0.2139	1.439e-08	0.1622	0.03535	0.04893	0.03896	0.009962	0.07794	2.065e-08
H05	2	0	62	1	1	2	8.627e-11	0.01762	0.001522	0.001639	0.001102	0.0005374	0.01446	2.988e-10	0.02738	0.002887	0.003011	0.002355	0.0006552	0.02148	2.616e-09	0.1481	0.02478	0.03161	0.02208	0.009529	0.09167	1.109e-08	0.3665	0.07248	0.09579	0.0591	0.03669	0.1982	2.333e-08	0.4518	0.1173	0.143	0.08375	0.05926	0.1915	3.387e-08	0.4234	0.1253	0.2009	0.1438	0.05707	0.0972	8.258e-08
H06	1	1	54	1	1	2	2.09e-10	0.04402	0.004947	0.005943	0.002838	0.003105	0.03313	1.123e-09	0.1072	0.01517	0.01817	0.0105	0.007664	0.07386	6.628e-09	0.3786	0.06301	0.079	0.04227	0.03672	0.2366	1.893e-08	0.6175	0.1149	0.1343	0.06656	0.06778	0.3684	2.127e-08	0.3887	0.09839	0.06135	0.01581	0.04553	0.229	1.965e-08	0.2367	0.05109	0.1065	0.08031	0.02617	0.07916	3.973e-08
H07	1	0	68	1	1	2	4.114e-10	0.08732	0.01038	0.01341	0.007	0.006409	0.06353	2.142e-09	0.2071	0.03332	0.03804	0.0205	0.01754	0.1357	1.204e-08	0.6941	0.1228	0.1518	0.07704	0.07476	0.4195	3.135e-08	1.032	0.1966	0.2445	0.1252	0.1193	0.5912	3.74e-08	0.7063	0.1689	0.1831	0.09432	0.08882	0.3543	2.982e-08	0.356	0.08883	0.147	0.1118	0.03527	0.1201	6.372e-08
H08	2	0	41	2	1	2	6.268e-10	0.1333	0.01612	0.02083	0.01079	0.01004	0.09635	3.231e-09	0.3139	0.05214	0.0596	0.03159	0.02802	0.2021	1.672e-08	0.9665	0.172	0.2134	0.1051	0.1084	0.5811	3.991e-08	1.314	0.2503	0.31	0.1577	0.1523	0.7535	3.989e-08	0.7456	0.1769	0.1754	0.08584	0.08959	0.3933	3.071e-08	0.3704	0.08192	0.1745	0.1409	0.03361	0.114	6.835e-08
H09	2	0	66	2	1	2	5.763e-11	0.01201	0.000863	0.001874	0.00134	0.0005346	0.009275	1.952e-10	0.01825	0.001678	0.003114	0.002422	0.0006919	0.01346	1.625e-09	0.09217	0.01571	0.02029	0.01445	0.005837	0.05617	7.727e-09	0.2596	0.05262	0.07782	0.0499	0.02792	0.1291	1.752e-08	0.3395	0.08795	0.1054	0.05865	0.04673	0.1461	3.224e-08	0.4033	0.1223	0.1883	0.1324	0.05596	0.09271	8.921e-08
H10	1	1	65	1	1	2	1.362e-10	0.02839	0.002801	0.0037	0.002224	0.001477	0.02188	5.873e-10	0.05582	0.00751	0.00933	0.00573	0.003601	0.03897	3.879e-09	0.2215	0.03652	0.0496	0.03124	0.01837	0.1354	1.41e-08	0.4667	0.08966	0.1227	0.07332	0.04935	0.2544	2.371e-08	0.4533	0.1132	0.13	0.07181	0.05818	0.2102	3.049e-08	0.3801	0.1082	0.1803	0.1291	0.05122	0.09156	8.097e-08
H12	1	0	57	2	1	2	8.057e-10	0.1707	0.02161	0.02369	0.01068	0.01301	0.1254	4.112e-09	0.397	0.0656	0.06925	0.03486	0.03439	0.2622	2.097e-08	1.206	0.2159	0.245	0.1065	0.1385	0.7455	4.675e-08	1.523	0.2876	0.3042	0.1225	0.1818	0.931	4.242e-08	0.7752	0.1835	0.1264	0.03159	0.09478	0.4654	0	0	0	0	0	0	0	3.845e-08
H13	2	1	65	1	1	2	8.24e-11	0.01719	0.001397	0.002288	0.001207	0.001081	0.01351	4.393e-10	0.0409	0.004069	0.006378	0.004954	0.001425	0.03046	2.73e-09	0.1542	0.02367	0.03283	0.02241	0.01041	0.09767	9.001e-09	0.2931	0.0545	0.06559	0.03666	0.02893	0.173	0	0	0	0	0	0	0	1.592e-08	0.1853	0.04065	0.07002	0.05505	0.01497	0.07462	3.538e-08
H14	1	1	63	1	1	2	5.7e-11	0.01141	0.0005572	0.0008194	0.000715	0.0001045	0.01003	0	0	0	0	0	0	0	1.192e-09	0.0661	0.00796	0.0158	0.01517	0.000627	0.04234	6.23e-09	0.2048	0.03906	0.05458	0.03749	0.01709	0.1111	1.463e-08	0.2784	0.08049	0.06839	0.03219	0.0362	0.1296	2.442e-08	0.3033	0.08678	0.1421	0.1027	0.03939	0.07442	6.791e-08
H15	2	0	69	2	1	2	1.659e-10	0.03521	0.003616	0.005866	0.003375	0.002492	0.02573	9.582e-10	0.09153	0.01258	0.01616	0.00979	0.006373	0.06278	6.241e-09	0.3567	0.06111	0.0749	0.04113	0.03377	0.2207	1.889e-08	0.6215	0.117	0.1484	0.07872	0.06966	0.3561	2.538e-08	0.4767	0.1137	0.1164	0.0567	0.0597	0.2467	2.93e-08	0.3596	0.09537	0.1601	0.1123	0.04784	0.1041	6.322e-08
H16	1	0	69	1	1	2	1.834e-10	0.03846	0.004242	0.004897	0.002344	0.002554	0.02932	9.858e-10	0.09341	0.01288	0.01434	0.008144	0.006196	0.0662	6.688e-09	0.3817	0.06385	0.07957	0.04385	0.03572	0.2383	2.168e-08	0.7113	0.1336	0.1636	0.08295	0.08064	0.4141	3.11e-08	0.5846	0.1424	0.1407	0.06628	0.07443	0.3015	2.819e-08	0.3398	0.08574	0.1428	0.1034	0.03942	0.1112	5.582e-08
H18	2	0	24	2	1	2	1.206e-10	0.02551	0.002319	0.004334	0.002677	0.001657	0.01886	5.216e-10	0.05008	0.005704	0.01067	0.007348	0.003323	0.03371	3.096e-09	0.1779	0.02816	0.04356	0.02821	0.01535	0.1062	9.761e-09	0.3241	0.06013	0.08783	0.052	0.03583	0.1761	1.652e-08	0.3105	0.08457	0.06608	0.02415	0.04193	0.1599	2.361e-08	0.2882	0.06966	0.1324	0.09769	0.03467	0.08616	5.892e-08
H19	1	1	73	2	1	2	4.631e-10	0.09842	0.01218	0.01477	0.007175	0.007593	0.07148	2.506e-09	0.2418	0.0384	0.04345	0.02333	0.02012	0.1599	1.387e-08	0.799	0.1421	0.1698	0.08141	0.08844	0.487	3.468e-08	1.138	0.2178	0.2507	0.1136	0.1371	0.6695	4.006e-08	0.7479	0.18	0.1623	0.06402	0.09828	0.4056	3.268e-08	0.3827	0.08958	0.1395	0.1012	0.03839	0.1536	5.955e-08
H20	2	0	32	1	1	2	3.642e-10	0.07687	0.008845	0.01084	0.005444	0.005398	0.05719	1.963e-09	0.1884	0.02878	0.03249	0.01782	0.01468	0.1271	1.128e-08	0.646	0.1119	0.1324	0.0661	0.06634	0.4017	2.936e-08	0.9583	0.1789	0.2072	0.1008	0.1064	0.5722	2.902e-08	0.5333	0.1231	0.1035	0.04313	0.0604	0.3067	2.411e-08	0.2892	0.07053	0.1243	0.09541	0.02891	0.0944	5.326e-08
H21	2	0	67	1	1	2	5.536e-10	0.1166	0.01475	0.01406	0.005342	0.008713	0.08777	2.876e-09	0.2753	0.04398	0.04347	0.02159	0.02188	0.1879	1.504e-08	0.8577	0.1528	0.1567	0.06398	0.09274	0.5482	3.549e-08	1.144	0.2165	0.1951	0.06413	0.131	0.7322	0	0	0	0	0	0	0	1.639e-08	0.1754	0.01766	0.04793	0.04623	0.001701	0.1098	1.671e-08
H22	1	1	63	2	1	2	8.728e-11	0.01766	0.001376	0.001518	0.001294	0.0002244	0.01477	0	0	0	0	0	0	0	1.697e-09	0.09563	0.01506	0.02242	0.01872	0.003707	0.05814	8.987e-09	0.2994	0.05964	0.08677	0.05807	0.0287	0.153	2.248e-08	0.4401	0.1149	0.1522	0.09377	0.05842	0.173	4.018e-08	0.509	0.1524	0.2546	0.1819	0.07275	0.1019	1.003e-07
H23	1	1	63	1	1	2	4.199e-10	0.08937	0.01065	0.01423	0.007457	0.006774	0.06448	2.379e-09	0.23	0.03623	0.04296	0.02379	0.01917	0.1508	1.356e-08	0.7812	0.1376	0.1696	0.08582	0.08381	0.4739	3.6e-08	1.183	0.2253	0.2705	0.1326	0.1379	0.6871	3.874e-08	0.7199	0.1632	0.1591	0.07065	0.08849	0.3976	3.256e-08	0.3899	0.094	0.1595	0.1145	0.045	0.1364	6.385e-08
H24	1	0	55	1	1	2	3.187e-10	0.06783	0.007665	0.01149	0.006691	0.004795	0.04868	1.783e-09	0.1727	0.0273	0.03327	0.01883	0.01444	0.1121	1.088e-08	0.6278	0.1109	0.1418	0.07713	0.06463	0.3751	3.231e-08	1.07	0.2049	0.2732	0.1515	0.1217	0.5917	4.043e-08	0.7693	0.1707	0.2286	0.1338	0.09476	0.37	3.921e-08	0.4835	0.1328	0.2214	0.1597	0.06168	0.1293	8.844e-08
H25	2	0	63	1	1	2	2.727e-10	0.05722	0.00639	0.007243	0.003399	0.003843	0.04359	1.423e-09	0.1357	0.01969	0.02247	0.01291	0.009562	0.09353	8.191e-09	0.467	0.07945	0.09339	0.04839	0.04499	0.2941	2.195e-08	0.7104	0.1327	0.1388	0.06356	0.07528	0.4389	2.313e-08	0.4174	0.1022	0.05602	0.01114	0.04488	0.2592	1.814e-08	0.2117	0.04234	0.08501	0.06856	0.01645	0.08434	2.929e-08
H26	2	1	59	1	1	2	3.624e-10	0.07608	0.009158	0.008913	0.003435	0.005478	0.05801	2.007e-09	0.1905	0.02874	0.02796	0.01477	0.01319	0.1338	1.146e-08	0.6498	0.1139	0.1155	0.0516	0.06393	0.4203	2.835e-08	0.911	0.1705	0.1545	0.05564	0.09886	0.586	0	0	0	0	0	0	0	1.308e-08	0.1383	0.01674	0.03109	0.03026	0.0008317	0.0905	1.066e-08
H27	1	0	70	1	1	2	3.687e-11	0.007521	0.0002904	0.0007963	0.0004719	0.0003244	0.006434	0	0	0	0	0	0	0	1.04e-09	0.05671	0.007716	0.009029	0.007843	0.001187	0.03996	5.683e-09	0.1868	0.03536	0.04869	0.03199	0.0167	0.1027	1.087e-08	0.2029	0.0538	0.04322	0.01878	0.02445	0.1059	2.09e-08	0.2609	0.07461	0.1243	0.08891	0.03537	0.06199	5.475e-08
H28	1	1	63	1	1	2	4.881e-11	0.009778	0.0003295	0.0007131	0.0005216	0.0001915	0.008735	0	0	0	0	0	0	0	1.704e-09	0.09427	0.01347	0.01829	0.01542	0.002872	0.06251	7.586e-09	0.2447	0.04684	0.04925	0.02751	0.02174	0.1486	1.412e-08	0.2597	0.07084	0.04333	0.01356	0.02977	0.1455	2.204e-08	0.2683	0.07434	0.1138	0.08078	0.033	0.08018	4.474e-08
H29	2	0	54	1	1	2	0	0	0	0	0	0	0	0	0	0	0	0	0	0	1.985e-09	0.109	0.01649	0.01551	0.01007	0.005442	0.07702	7.5e-09	0.2404	0.04622	0.0432	0.02184	0.02136	0.151	1.32e-08	0.2446	0.07198	0.04179	0.01258	0.02921	0.1309	2.138e-08	0.2648	0.07661	0.1221	0.08833	0.03378	0.06607	5.315e-08
H30	2	0	62	2	1	2	6.821e-11	0.0136	0.0009194	0.0005327	0.0003222	0.0002105	0.01215	0	0	0	0	0	0	0	0	0	0	0	0	0	0	5.844e-09	0.1892	0.03583	0.04213	0.02694	0.01519	0.1112	1.485e-08	0.2836	0.0832	0.07164	0.03467	0.03697	0.1287	2.445e-08	0.3044	0.08601	0.1461	0.1072	0.0389	0.07231	6.167e-08
H31	1	0	67	2	1	2	7.035e-11	0.01427	0.001026	0.001091	0.0006206	0.0004702	0.01215	0	0	0	0	0	0	0	1.844e-09	0.1029	0.01401	0.02146	0.01663	0.004826	0.06743	7.482e-09	0.2431	0.044	0.05355	0.02965	0.02389	0.1455	1.665e-08	0.3122	0.09033	0.06102	0.01911	0.04191	0.1609	2.174e-08	0.261	0.06815	0.1069	0.07826	0.02866	0.08595	4.838e-08
H32	1	0	56	2	1	2	0	0	0	0	0	0	0	0	0	0	0	0	0	0	1.897e-09	0.1041	0.01547	0.01341	0.006961	0.006446	0.07525	7.996e-09	0.2577	0.04918	0.0453	0.01736	0.02794	0.1632	1.66e-08	0.3105	0.08961	0.05616	0.01264	0.04352	0.1647	2.282e-08	0.2789	0.07729	0.1162	0.07696	0.0392	0.08544	4.739e-08
H33	2	0	49	1	1	2	1.97e-10	0.04105	0.004692	0.004208	0.001482	0.002726	0.03215	1.014e-09	0.09545	0.01287	0.01324	0.007378	0.005861	0.06934	6.491e-09	0.3679	0.06177	0.06821	0.03365	0.03455	0.2379	1.816e-08	0.5864	0.1098	0.1072	0.04246	0.0647	0.3695	2.288e-08	0.4193	0.1079	0.06538	0.01347	0.05191	0.246	1.796e-08	0.2071	0.04685	0.07012	0.05209	0.01803	0.09015	3.377e-08
H34	1	0	57	2	1	2	1.488e-10	0.03089	0.003048	0.00332	0.001437	0.001883	0.02452	8.028e-10	0.07503	0.008994	0.01022	0.006375	0.00385	0.05581	5.429e-09	0.3066	0.05005	0.05726	0.03102	0.02624	0.1993	1.63e-08	0.5267	0.09662	0.1006	0.04463	0.05597	0.3294	2.022e-08	0.3668	0.09262	0.05022	0.00817	0.04205	0.224	1.915e-08	0.2251	0.05283	0.08686	0.06639	0.02047	0.08536	3.679e-08
H35	2	0	41	2	1	2	0	0	0	0	0	0	0	0	0	0	0	0	0	0	0	0	0	0	0	0	0	4.689e-09	0.1518	0.02906	0.03715	0.02793	0.009218	0.08564	1.054e-08	0.1944	0.05777	0.03197	0.01068	0.02129	0.1047	1.971e-08	0.2435	0.06649	0.1146	0.08459	0.02999	0.06248	4.826e-08
H38	2	0	46	2	1	2	0	0	0	0	0	0	0	0	0	0	0	0	0	0	1.874e-09	0.1025	0.01331	0.01557	0.01118	0.004389	0.07365	6.292e-09	0.1987	0.03497	0.03013	0.01422	0.0159	0.1336	0	0	0	0	0	0	0	1.428e-08	0.1698	0.04329	0.06937	0.05417	0.0152	0.05713	3.451e-08
H39	2	0	57	1	1	2	1.984e-10	0.04196	0.004482	0.006525	0.003666	0.002859	0.03096	1.124e-09	0.1075	0.0154	0.01876	0.01101	0.007752	0.07332	7.267e-09	0.4157	0.07088	0.088	0.04828	0.03972	0.2568	2.235e-08	0.7345	0.1381	0.1735	0.09146	0.082	0.4229	2.836e-08	0.5316	0.1247	0.1295	0.06468	0.06482	0.2774	2.944e-08	0.3614	0.09689	0.1617	0.115	0.04679	0.1028	6.705e-08
H40	1	0	53	1	1	2	3.243e-10	0.06834	0.007969	0.00943	0.004811	0.004619	0.05094	1.72e-09	0.1649	0.02517	0.02788	0.01519	0.01269	0.1118	1.044e-08	0.5984	0.1043	0.1253	0.06418	0.06111	0.3688	2.936e-08	0.964	0.1824	0.2224	0.1123	0.11	0.5593	3.566e-08	0.6709	0.1573	0.1685	0.08436	0.0841	0.3451	3.292e-08	0.3988	0.1071	0.1693	0.1231	0.04614	0.1224	7.641e-08
H41	2	1	56	1	1	2	1.913e-10	0.04021	0.004665	0.004867	0.001851	0.003016	0.03068	1.204e-09	0.1134	0.01549	0.01607	0.009325	0.006744	0.08182	7.621e-09	0.4327	0.07333	0.08235	0.04186	0.04049	0.277	2.136e-08	0.6923	0.1295	0.1344	0.0574	0.07701	0.4284	2.444e-08	0.4421	0.1125	0.05361	0.0008621	0.05275	0.276	1.809e-08	0.2064	0.04154	0.06604	0.04764	0.01841	0.0988	2.601e-08
H42	1	0	47	1	1	2	3.697e-10	0.07839	0.009355	0.01176	0.006041	0.005719	0.05728	1.961e-09	0.1887	0.02913	0.03364	0.0187	0.01494	0.1259	1.119e-08	0.6442	0.1122	0.1406	0.07203	0.06858	0.3914	2.911e-08	0.9558	0.1804	0.2167	0.1039	0.1127	0.5588	3.664e-08	0.6859	0.1734	0.1484	0.05782	0.09057	0.3641	2.919e-08	0.3407	0.08541	0.1179	0.08459	0.03333	0.1374	5.874e-08
H43	1	1	66	1	1	2	1.825e-10	0.03827	0.004397	0.004531	0.001846	0.002685	0.02934	1.077e-09	0.1015	0.0141	0.01396	0.007519	0.006437	0.07343	7.395e-09	0.4193	0.07193	0.07709	0.03739	0.03969	0.2703	2.218e-08	0.7221	0.1359	0.1489	0.06776	0.08109	0.4373	2.775e-08	0.5181	0.1227	0.1179	0.05385	0.06404	0.2775	2.711e-08	0.3323	0.08767	0.1455	0.1001	0.04541	0.09911	5.62e-08
H44	2	0	71	1	1	2	1.947e-10	0.04093	0.004166	0.00582	0.003155	0.002666	0.03094	1.103e-09	0.1051	0.01442	0.01799	0.0111	0.006883	0.07267	7.241e-09	0.4127	0.0702	0.08448	0.04677	0.03771	0.258	2.155e-08	0.701	0.1317	0.1482	0.07376	0.07442	0.4211	2.61e-08	0.4825	0.1144	0.1006	0.04559	0.05497	0.2675	2.336e-08	0.2815	0.06778	0.1202	0.08752	0.03268	0.09348	4.148e-08
O01	1	0	67	1	0	3	1.061e-10	0.02239	0.002031	0.003529	0.002003	0.001527	0.01683	6.145e-10	0.0582	0.006715	0.01056	0.007481	0.003084	0.04092	4.235e-09	0.2412	0.04002	0.05214	0.0325	0.01964	0.149	1.55e-08	0.5052	0.09857	0.1035	0.04649	0.05699	0.3032	2.481e-08	0.4545	0.1107	0.07455	0.01837	0.05617	0.2692	2.784e-08	0.3301	0.08069	0.1239	0.08519	0.03868	0.1255	4.745e-08
O02	1	0	71	1	0	3	7.202e-11	0.0149	0.0008494	0.002158	0.001539	0.0006193	0.0119	3.369e-10	0.03144	0.002638	0.00573	0.004884	0.0008461	0.02308	2.768e-09	0.1565	0.02465	0.0348	0.02548	0.009321	0.09705	1.123e-08	0.3667	0.06985	0.08435	0.04844	0.03591	0.2125	1.996e-08	0.3733	0.09466	0.08436	0.03927	0.04509	0.1943	2.447e-08	0.2971	0.07948	0.1253	0.08859	0.03674	0.09225	5.06e-08
O03	2	0	71	2	0	3	5.897e-11	0.01204	0.0004974	0.001564	0.001304	0.0002604	0.009974	0	0	0	0	0	0	0	0	0	0	0	0	0	0	5.545e-09	0.1832	0.0373	0.05292	0.03999	0.01293	0.09299	1.202e-08	0.2287	0.06014	0.06543	0.04077	0.02466	0.1031	2.697e-08	0.3431	0.09984	0.1797	0.1327	0.04696	0.06355	7.01e-08
O04	1	1	57	1	0	3	1.212e-10	0.02521	0.002131	0.003427	0.002192	0.001235	0.01965	4.645e-10	0.0441	0.005279	0.008014	0.005483	0.002531	0.03081	2.918e-09	0.1645	0.02696	0.03301	0.02205	0.01096	0.1045	1.115e-08	0.363	0.07065	0.07829	0.04226	0.03603	0.2141	1.659e-08	0.3046	0.0734	0.05864	0.02641	0.03223	0.1726	2.86e-08	0.3561	0.09789	0.1726	0.1268	0.04578	0.08568	6.648e-08
O05	2	0	65	1	0	3	1.051e-10	0.02223	0.002056	0.003592	0.001998	0.001594	0.01658	6.784e-10	0.06433	0.007917	0.01129	0.0076	0.003692	0.04512	4.97e-09	0.2826	0.04783	0.05793	0.03378	0.02415	0.1769	1.75e-08	0.5707	0.1097	0.1201	0.05702	0.06307	0.3409	2.574e-08	0.4772	0.1119	0.09984	0.04124	0.0586	0.2655	2.6e-08	0.3113	0.07773	0.1209	0.08098	0.03988	0.1127	4.51e-08
O06	2	1	68	1	0	3	2.176e-11	0.004404	0.0001751	0.0005228	0.0004951	2.774e-05	0.003706	0	0	0	0	0	0	0	2.477e-09	0.1399	0.02248	0.03145	0.02402	0.007422	0.08598	1.012e-08	0.3295	0.06567	0.06595	0.02951	0.03644	0.1979	2.239e-08	0.4165	0.1158	0.07227	0.01472	0.05756	0.2284	2.821e-08	0.3301	0.09365	0.1002	0.05921	0.04096	0.1363	4.503e-08
O07	1	1	74	1	0	3	1.261e-10	0.02666	0.002407	0.004577	0.002926	0.001651	0.01967	6.72e-10	0.06427	0.007884	0.01285	0.008901	0.003946	0.04354	4.606e-09	0.2639	0.04431	0.06057	0.0381	0.02247	0.159	1.628e-08	0.5352	0.1026	0.1269	0.06767	0.05922	0.3057	2.555e-08	0.4774	0.115	0.1078	0.04783	0.05994	0.2546	3.074e-08	0.3733	0.09494	0.1596	0.1117	0.04784	0.1188	6.073e-08
O08	1	0	64	2	0	3	1.173e-10	0.0249	0.001961	0.005199	0.004036	0.001163	0.01773	3.571e-10	0.03587	0.00547	0.01066	0.00717	0.003486	0.01974	2.168e-09	0.1266	0.02257	0.03749	0.02815	0.009337	0.06657	1.033e-08	0.3511	0.07136	0.1196	0.08332	0.03625	0.1601	2.206e-08	0.4332	0.1015	0.1633	0.1077	0.05567	0.1684	4.106e-08	0.5212	0.1529	0.2665	0.1929	0.07358	0.1018	1.105e-07
O09	2	0	45	1	0	3	1.347e-10	0.02788	0.002565	0.003002	0.00145	0.001551	0.02232	7.659e-10	0.07143	0.007783	0.01061	0.007744	0.002866	0.05304	4.978e-09	0.2797	0.04406	0.05221	0.03158	0.02062	0.1834	1.648e-08	0.5275	0.0972	0.0871	0.03283	0.05426	0.3432	0	0	0	0	0	0	0	1.41e-08	0.155	0.02471	0.03913	0.02817	0.01096	0.09115	1.677e-08
O10	1	0	42	1	0	3	1.924e-10	0.04027	0.003942	0.005458	0.003065	0.002393	0.03086	1.035e-09	0.09808	0.01232	0.01687	0.01131	0.005562	0.06889	6.576e-09	0.3738	0.0618	0.07692	0.04497	0.03194	0.2351	1.952e-08	0.6314	0.1164	0.1235	0.05725	0.0662	0.3915	2.288e-08	0.4099	0.09996	0.04505	0.0006244	0.04442	0.2649	1.826e-08	0.2058	0.0463	0.05727	0.04125	0.01602	0.1022	2.664e-08
O11	1	1	74	2	0	3	0	0	0	0	0	0	0	0	0	0	0	0	0	0	0	0	0	0	0	0	0	5.805e-09	0.1815	0.03135	0.02554	0.01416	0.01137	0.1246	0	0	0	0	0	0	0	1.611e-08	0.1909	0.04522	0.07669	0.05826	0.01844	0.06901	2.891e-08
O12	1	0	61	1	0	3	1.044e-10	0.02132	0.001658	0.001929	0.001129	0.0008002	0.01773	4.36e-10	0.04016	0.002929	0.006263	0.005563	0.0006996	0.03097	3.087e-09	0.173	0.02563	0.03539	0.02562	0.009773	0.112	1.132e-08	0.3623	0.06748	0.06281	0.02908	0.03373	0.2321	0	0	0	0	0	0	0	2.008e-08	0.2386	0.05246	0.09749	0.0716	0.02589	0.08865	3.148e-08
O13	2	0	45	2	0	3	5.542e-11	0.01137	0.0005298	0.001459	0.001053	0.0004063	0.009379	0	0	0	0	0	0	0	2.132e-09	0.1195	0.01751	0.02599	0.02063	0.00536	0.07597	9.406e-09	0.3054	0.05797	0.06518	0.03557	0.02961	0.1823	1.743e-08	0.3221	0.08557	0.05712	0.01745	0.03967	0.1794	2.307e-08	0.2795	0.07016	0.1182	0.08266	0.03553	0.09112	4.588e-08
O15	2	1	64	2	0	3	1.575e-10	0.0332	0.003554	0.004798	0.002529	0.002269	0.02484	8.705e-10	0.08279	0.01119	0.014	0.008627	0.005375	0.0576	5.775e-09	0.3298	0.05635	0.06922	0.03903	0.03019	0.2042	1.894e-08	0.6206	0.1187	0.1389	0.06899	0.06993	0.363	2.864e-08	0.5369	0.13	0.1242	0.05494	0.06923	0.2827	3.147e-08	0.3815	0.09664	0.1599	0.1099	0.05001	0.125	5.701e-08
O16	1	0	54	1	0	3	6.468e-11	0.01303	0.000608	0.001149	0.0009366	0.0002121	0.01128	0	0	0	0	0	0	0	1.912e-09	0.1067	0.01546	0.02345	0.01989	0.003559	0.06784	8.683e-09	0.2818	0.05363	0.06282	0.03838	0.02443	0.1653	1.777e-08	0.3355	0.08989	0.08217	0.04179	0.04039	0.1634	2.452e-08	0.3018	0.08078	0.1394	0.1021	0.03734	0.08158	5.049e-08
O17	2	0	72	1	0	3	1.943e-10	0.04173	0.004475	0.008136	0.004909	0.003228	0.02912	1.166e-09	0.113	0.01728	0.02279	0.01358	0.009212	0.07297	7.458e-09	0.4303	0.07541	0.09976	0.05728	0.04247	0.2551	2.476e-08	0.8207	0.159	0.2089	0.114	0.09489	0.4527	3.649e-08	0.6917	0.1572	0.1919	0.104	0.0879	0.3426	3.67e-08	0.4475	0.1175	0.1914	0.1316	0.05975	0.1387	7.115e-08
O18	2	0	40	1	0	3	2.147e-10	0.04552	0.004893	0.007313	0.004091	0.003222	0.03331	1.201e-09	0.1155	0.01727	0.02102	0.01225	0.008772	0.07716	7.477e-09	0.4282	0.07422	0.09125	0.05033	0.04092	0.2627	2.4e-08	0.7874	0.1507	0.1801	0.09156	0.08851	0.4567	3.204e-08	0.5962	0.1351	0.1361	0.06428	0.07181	0.325	3.165e-08	0.382	0.09987	0.1561	0.1086	0.04753	0.126	6.29e-08
O19	1	0	47	2	0	3	0	0	0	0	0	0	0	0	0	0	0	0	0	0	0	0	0	0	0	0	0	6.642e-09	0.21	0.03873	0.0356	0.02222	0.01339	0.1357	1.306e-08	0.2367	0.06738	0.03067	0.007105	0.02357	0.1387	1.848e-08	0.2229	0.05712	0.09654	0.07346	0.02308	0.06923	4.036e-08
O20	1	1	47	1	0	3	0	0	0	0	0	0	0	0	0	0	0	0	0	0	1.326e-09	0.07572	0.01169	0.02331	0.02233	0.0009795	0.04073	7.22e-09	0.239	0.04688	0.06632	0.04466	0.02167	0.1258	1.75e-08	0.3307	0.08632	0.08268	0.04201	0.04067	0.1617	2.487e-08	0.297	0.08443	0.1119	0.07873	0.03318	0.1007	4.35e-08
O22	2	1	73	1	0	3	1.286e-10	0.02726	0.002304	0.005172	0.003595	0.001577	0.01978	6.808e-10	0.06546	0.008464	0.01367	0.009451	0.004214	0.04333	4.876e-09	0.2801	0.04791	0.06652	0.04313	0.02339	0.1656	1.768e-08	0.585	0.1134	0.1504	0.08657	0.06386	0.3212	2.958e-08	0.5609	0.133	0.1526	0.08175	0.07084	0.2753	3.634e-08	0.4448	0.1234	0.1914	0.1328	0.05853	0.1301	7.665e-08
O23	2	1	59	1	0	3	1.159e-10	0.02359	0.001835	0.002039	0.001308	0.0007305	0.01972	3.576e-10	0.03293	0.002265	0.00533	0.004897	0.0004328	0.02533	2.233e-09	0.1245	0.01733	0.02616	0.02117	0.004994	0.08098	8.501e-09	0.2706	0.05035	0.04659	0.02502	0.02157	0.1737	1.463e-08	0.2646	0.07486	0.0314	0.003577	0.02782	0.1584	1.912e-08	0.2281	0.05445	0.09625	0.07448	0.02177	0.07738	3.839e-08
O24	2	0	62	1	0	3	0	0	0	0	0	0	0	0	0	0	0	0	0	0	0	0	0	0	0	0	0	0	0	0	0	0	0	0	0	0	0	0	0	0	0	1.235e-08	0.1451	0.03611	0.05804	0.04802	0.01003	0.05094	2.414e-08
O25	1	0	60	1	0	3	1.808e-10	0.03805	0.003387	0.006289	0.004172	0.002117	0.02838	9.434e-10	0.09042	0.01177	0.01794	0.01215	0.005793	0.06071	6.285e-09	0.3597	0.0599	0.08223	0.05208	0.03016	0.2175	2.1e-08	0.6881	0.1294	0.1606	0.08803	0.07258	0.398	2.857e-08	0.528	0.122	0.1119	0.05209	0.05978	0.2941	2.677e-08	0.3186	0.08234	0.1233	0.08863	0.03467	0.113	5.253e-08
O26	1	0	57	2	0	3	9.663e-11	0.01983	0.001649	0.001998	0.001204	0.000794	0.01618	3.49e-10	0.03236	0.002785	0.005073	0.004132	0.0009405	0.0245	2.346e-09	0.1314	0.01975	0.0265	0.01933	0.007171	0.0851	9.591e-09	0.3098	0.0596	0.06157	0.0323	0.02927	0.1887	1.68e-08	0.3099	0.08223	0.05449	0.01762	0.03686	0.1732	2.483e-08	0.3057	0.08027	0.1393	0.0987	0.04057	0.08614	5.462e-08
O27	1	0	54	1	0	3	1.107e-09	0.2352	0.02897	0.03557	0.01805	0.01753	0.1706	5.876e-09	0.5694	0.09395	0.1056	0.05598	0.04961	0.3699	3.073e-08	1.77	0.3143	0.3734	0.1769	0.1965	1.082	7.223e-08	2.358	0.4412	0.4994	0.2249	0.2745	1.418	5.807e-08	1.047	0.2201	0.1585	0.04391	0.1146	0.6684	0	0	0	0	0	0	0	2.371e-08
O28	2	0	61	1	0	3	1.155e-10	0.02382	0.002004	0.002541	0.001378	0.001163	0.01927	5.625e-10	0.05228	0.00523	0.007818	0.006015	0.001803	0.03923	3.846e-09	0.2161	0.03363	0.04178	0.02674	0.01504	0.1407	1.265e-08	0.4057	0.0746	0.07204	0.03275	0.03929	0.259	0	0	0	0	0	0	0	1.826e-08	0.2142	0.05348	0.07574	0.05315	0.02259	0.08493	2.959e-08
O29	2	0	56	2	0	3	1.138e-10	0.02416	0.002185	0.004535	0.003061	0.001474	0.01744	6.339e-10	0.06111	0.008398	0.01268	0.008473	0.004206	0.04003	4.578e-09	0.2632	0.04557	0.06274	0.0405	0.02224	0.1549	1.764e-08	0.5848	0.1155	0.1518	0.08784	0.06401	0.3174	3.03e-08	0.5784	0.1365	0.1684	0.09389	0.07453	0.2735	3.668e-08	0.4535	0.1242	0.2048	0.1412	0.06367	0.1245	7.969e-08
O31	2	1	65	1	0	3	9.936e-11	0.0202	0.001385	0.001693	0.0009798	0.0007131	0.01712	4.767e-10	0.0434	0.003676	0.005279	0.005023	0.0002561	0.03445	3.409e-09	0.1892	0.02952	0.03341	0.02427	0.009145	0.1263	1.143e-08	0.3622	0.06735	0.05434	0.02315	0.03119	0.2405	0	0	0	0	0	0	0	1.338e-08	0.1456	0.0285	0.0354	0.03133	0.004067	0.08172	1.634e-08
O32	1	0	58	1	0	3	6.823e-11	0.01373	0.0005541	0.001244	0.001049	0.0001953	0.01193	0	0	0	0	0	0	0	2.166e-09	0.1207	0.01641	0.02659	0.02275	0.003842	0.07771	8.901e-09	0.2854	0.05301	0.05213	0.02609	0.02604	0.1803	0	0	0	0	0	0	0	2.19e-08	0.26	0.06253	0.1028	0.07504	0.02774	0.09474	4.026e-08
O33	1	0	35	1	0	3	1.359e-10	0.02813	0.002209	0.003576	0.002312	0.001264	0.02235	6.414e-10	0.0602	0.00625	0.01032	0.007799	0.002522	0.04363	4.521e-09	0.2557	0.0407	0.0534	0.03506	0.01834	0.1616	1.509e-08	0.4878	0.09032	0.09869	0.05099	0.04769	0.2988	2.013e-08	0.3653	0.0896	0.05606	0.01785	0.03821	0.2196	2.202e-08	0.2625	0.06524	0.1067	0.08009	0.02664	0.09057	4.059e-08
O35	1	0	63	2	0	3	0	0	0	0	0	0	0	0	0	0	0	0	0	0	0	0	0	0	0	0	0	6.559e-09	0.2084	0.03875	0.03707	0.02271	0.01436	0.1326	1.324e-08	0.2393	0.06708	0.02911	0.004766	0.02435	0.1432	1.9e-08	0.2275	0.05781	0.09396	0.07043	0.02353	0.07574	3.755e-08
O36	2	0	71	2	0	3	0	0	0	0	0	0	0	0	0	0	0	0	0	0	0	0	0	0	0	0	0	0	0	0	0	0	0	0	0	0	0	0	0	0	0	0	0	0	0	0	0	0	1.408e-08
O37	2	1	74	1	0	3	0	0	0	0	0	0	0	0	0	0	0	0	0	0	0	0	0	0	0	0	0	9.132e-09	0.2841	0.05227	0.02971	0.008855	0.02086	0.2021	0	0	0	0	0	0	0	1.345e-08	0.1442	0.0343	0.01948	0.01144	0.00804	0.09043	1.493e-08
O38	2	0	63	1	0	3	9.582e-11	0.02	0.001549	0.003134	0.002248	0.0008858	0.01531	4.371e-10	0.04163	0.004889	0.008214	0.005957	0.002257	0.02853	3.36e-09	0.1911	0.03193	0.04273	0.02924	0.01349	0.1165	1.427e-08	0.4698	0.09228	0.1159	0.0676	0.04834	0.2616	2.465e-08	0.4684	0.1096	0.1341	0.07676	0.05732	0.2247	3.206e-08	0.3989	0.1135	0.1846	0.1286	0.05603	0.1008	7.903e-08
O39	1	0	56	2	0	3	9.077e-11	0.0186	0.001323	0.001897	0.001138	0.0007584	0.01538	4.035e-10	0.03707	0.002839	0.005476	0.004928	0.000548	0.02875	2.923e-09	0.1635	0.02442	0.03233	0.02343	0.008896	0.1067	1.045e-08	0.3339	0.06201	0.05736	0.02676	0.0306	0.2145	0	0	0	0	0	0	0	1.787e-08	0.2098	0.05068	0.07712	0.0564	0.02072	0.08196	2.846e-08
O40	1	1	72	1	0	3	0	0	0	0	0	0	0	0	0	0	0	0	0	0	0	0	0	0	0	0	0	0	0	0	0	0	0	0	0	0	0	0	0	0	0	0	0	0	0	0	0	0	1.299e-08
O41	2	0	71	1	0	3	1.577e-10	0.03281	0.00309	0.003969	0.00212	0.001849	0.02575	8.63e-10	0.08106	0.009546	0.01286	0.009016	0.00384	0.05865	5.733e-09	0.3242	0.0521	0.06502	0.03961	0.02541	0.2071	1.898e-08	0.6119	0.1129	0.1137	0.04955	0.0641	0.3853	0	0	0	0	0	0	0	1.704e-08	0.19	0.03672	0.05177	0.03808	0.01369	0.1015	1.803e-08
O42	2	0	59	1	0	3	6.808e-11	0.01403	0.0009604	0.001695	0.001083	0.0006114	0.01137	3.1e-10	0.02863	0.001912	0.004954	0.004549	0.0004051	0.02176	2.567e-09	0.1447	0.02198	0.03183	0.02381	0.008025	0.09084	1.108e-08	0.3596	0.06972	0.0747	0.03891	0.03579	0.2152	2.095e-08	0.3901	0.1009	0.07996	0.03183	0.04813	0.2092	2.434e-08	0.2939	0.07108	0.1236	0.08644	0.0372	0.09917	4.133e-08
O43	1	1	70	1	0	3	8.771e-11	0.01814	0.001437	0.0024	0.001729	0.0006714	0.0143	3.078e-10	0.02889	0.002521	0.005649	0.004786	0.0008636	0.02072	2.201e-09	0.1255	0.01948	0.03186	0.02475	0.007115	0.07415	9.636e-09	0.3183	0.06258	0.08322	0.05199	0.03123	0.1725	2.084e-08	0.3977	0.1066	0.1057	0.05361	0.05211	0.1854	3.166e-08	0.3926	0.1075	0.1822	0.1283	0.05393	0.1029	6.807e-08
O44	1	1	46	2	0	3	1.123e-10	0.02297	0.001573	0.00246	0.001689	0.0007709	0.01893	3.601e-10	0.03345	0.002285	0.006127	0.005409	0.000718	0.02504	2.269e-09	0.1268	0.01739	0.02831	0.02345	0.004855	0.08113	8.926e-09	0.2856	0.05224	0.05361	0.03009	0.02352	0.1798	1.424e-08	0.2547	0.06883	0.02556	0.001123	0.02443	0.1603	1.935e-08	0.2323	0.0515	0.1065	0.08573	0.02076	0.07433	3.776e-08
O45	2	1	70	1	0	3	0	0	0	0	0	0	0	0	0	0	0	0	0	0	0	0	0	0	0	0	0	6.181e-09	0.1877	0.03204	0.01116	0.001973	0.009189	0.1445	0	0	0	0	0	0	0	1.328e-08	0.1463	0.03636	0.03222	0.02458	0.007638	0.07773	1.992e-08
O46	1	0	73	2	0	3	0	0	0	0	0	0	0	0	0	0	0	0	0	0	0	0	0	0	0	0	0	5.174e-09	0.1662	0.03014	0.03965	0.0316	0.008044	0.09639	1.242e-08	0.2322	0.06571	0.05152	0.02711	0.02441	0.115	2.606e-08	0.3279	0.09558	0.1632	0.1195	0.04369	0.06913	6.448e-08
O47	2	0	44	2	0	3	1.289e-10	0.02699	0.002582	0.003824	0.002268	0.001555	0.02058	6.495e-10	0.06175	0.008042	0.01092	0.007223	0.003701	0.04279	4.395e-09	0.2508	0.04172	0.05555	0.03502	0.02052	0.1535	1.566e-08	0.5141	0.09923	0.1221	0.06802	0.05412	0.2927	2.536e-08	0.4784	0.1189	0.1196	0.05958	0.06002	0.2399	2.974e-08	0.3653	0.09723	0.1634	0.1152	0.04828	0.1046	6.134e-08
O48	1	0	65	1	0	3	0	0	0	0	0	0	0	0	0	0	0	0	0	0	0	0	0	0	0	0	0	7.03e-09	0.2197	0.0384	0.02983	0.01577	0.01406	0.1514	0	0	0	0	0	0	0	1.579e-08	0.1829	0.04185	0.0652	0.05028	0.01492	0.07582	2.542e-08
O49	2	1	64	2	0	3	1.104e-10	0.02332	0.002326	0.003681	0.002161	0.001519	0.01731	5.657e-10	0.05377	0.00594	0.01057	0.00771	0.002856	0.03726	3.805e-09	0.2181	0.03625	0.05076	0.0324	0.01836	0.1311	1.366e-08	0.4484	0.08835	0.1005	0.04922	0.05125	0.2595	2.464e-08	0.4607	0.1196	0.0948	0.03272	0.06209	0.2463	3.262e-08	0.3963	0.09682	0.1683	0.114	0.05431	0.1311	5.704e-08
O50	1	1	60	1	0	3	4.8e-10	0.1022	0.01208	0.01646	0.008637	0.007823	0.07367	2.649e-09	0.2566	0.04066	0.04894	0.02714	0.0218	0.167	1.506e-08	0.8665	0.152	0.1863	0.09424	0.09205	0.5281	4.119e-08	1.348	0.2544	0.2922	0.1344	0.1577	0.8014	4.349e-08	0.796	0.1705	0.1496	0.05649	0.09315	0.4759	2.67e-08	0.3017	0.05397	0.0971	0.07474	0.02236	0.1507	3.186e-08
O51	2	1	75	1	0	3	1.207e-10	0.02547	0.002281	0.004358	0.002867	0.001491	0.01883	5.791e-10	0.05551	0.006888	0.0114	0.007952	0.003444	0.03722	3.938e-09	0.2257	0.03825	0.0526	0.03387	0.01873	0.1349	1.44e-08	0.4751	0.09223	0.118	0.06613	0.05184	0.2649	2.444e-08	0.4611	0.1116	0.1167	0.05819	0.05856	0.2327	3.194e-08	0.3891	0.1052	0.1658	0.1158	0.04992	0.1182	6.584e-08
O52	2	0	63	1	0	3	1.69e-10	0.0354	0.003093	0.005514	0.003735	0.001779	0.02679	7.807e-10	0.0749	0.009583	0.01535	0.01067	0.004687	0.04997	5.098e-09	0.2924	0.04745	0.07079	0.04737	0.02342	0.1741	1.716e-08	0.5637	0.1054	0.1402	0.08384	0.05633	0.3181	2.495e-08	0.4674	0.1147	0.1143	0.06117	0.05315	0.2384	2.653e-08	0.3234	0.08365	0.1451	0.1079	0.03724	0.0946	5.161e-08
O53	1	0	36	1	0	3	2.064e-10	0.04344	0.00448	0.00642	0.00373	0.00269	0.03254	1.006e-09	0.09656	0.01327	0.01853	0.01173	0.006798	0.06476	5.999e-09	0.3435	0.05675	0.07746	0.04685	0.03061	0.2093	1.988e-08	0.6502	0.1226	0.1458	0.07527	0.07055	0.3818	2.698e-08	0.4963	0.1173	0.09482	0.0373	0.05752	0.2842	2.529e-08	0.3007	0.07076	0.1197	0.08643	0.03323	0.1103	4.561e-08
O54	2	0	61	1	0	3	1.111e-10	0.02294	0.001662	0.002999	0.002151	0.0008477	0.01827	4.509e-10	0.0425	0.004238	0.008133	0.006454	0.001679	0.03013	3.296e-09	0.1868	0.02931	0.0427	0.03117	0.01153	0.1148	1.274e-08	0.4152	0.07888	0.0952	0.05606	0.03914	0.2411	2.053e-08	0.3825	0.09595	0.08586	0.0428	0.04306	0.2006	2.553e-08	0.3128	0.08212	0.1429	0.1056	0.03734	0.08782	5.458e-08
O55	1	0	55	1	0	3	1.075e-10	0.02212	0.001435	0.002735	0.001921	0.0008148	0.01795	4.823e-10	0.04485	0.003656	0.007741	0.00656	0.001181	0.03345	3.531e-09	0.1987	0.02994	0.04216	0.0303	0.01186	0.1266	1.26e-08	0.4064	0.07393	0.08161	0.04391	0.0377	0.2508	1.807e-08	0.3266	0.08339	0.04442	0.01072	0.03371	0.1988	1.88e-08	0.2225	0.05455	0.08629	0.06395	0.02234	0.08164	3.444e-08
O56	1	0	58	1	0	3	1.144e-10	0.02352	0.001492	0.003046	0.002332	0.0007134	0.01898	4.732e-10	0.04426	0.003589	0.008514	0.00734	0.001174	0.03216	3.518e-09	0.1992	0.02988	0.04669	0.03514	0.01155	0.1227	1.299e-08	0.4215	0.07758	0.09341	0.05497	0.03844	0.2505	2.018e-08	0.3704	0.09533	0.06644	0.02666	0.03978	0.2086	2.106e-08	0.2507	0.06284	0.1018	0.07744	0.02437	0.08609	4.203e-08
O57	1	0	56	1	0	3	4.717e-10	0.1001	0.01156	0.01555	0.00832	0.007231	0.07295	2.506e-09	0.2424	0.03846	0.0456	0.02538	0.02022	0.1583	1.387e-08	0.7986	0.1402	0.1734	0.08922	0.0842	0.485	3.574e-08	1.171	0.2212	0.2648	0.1334	0.1315	0.6849	3.698e-08	0.6841	0.1548	0.1478	0.06931	0.07845	0.3815	2.716e-08	0.3221	0.0741	0.1324	0.1017	0.03071	0.1156	5.16e-08
O58	1	1	74	1	0	3	3.843e-10	0.08117	0.009068	0.01204	0.006517	0.005525	0.06006	2.1e-09	0.2016	0.02951	0.03661	0.02162	0.01499	0.1354	1.251e-08	0.7168	0.1227	0.1513	0.07996	0.07138	0.4427	3.384e-08	1.101	0.2035	0.2296	0.1065	0.1231	0.6682	3.471e-08	0.629	0.142	0.09696	0.02631	0.07066	0.3901	2.212e-08	0.249	0.05148	0.07178	0.05267	0.01911	0.1258	2.859e-08
O59	2	1	71	1	0	3	0	0	0	0	0	0	0	0	0	0	0	0	0	0	0	0	0	0	0	0	0	6.665e-09	0.2073	0.03735	0.02586	0.01391	0.01195	0.1441	0	0	0	0	0	0	0	1.494e-08	0.176	0.0372	0.07308	0.0581	0.01498	0.06575	2.362e-08
O60	2	1	68	1	0	3	1.698e-10	0.03543	0.003372	0.004789	0.002881	0.001908	0.02727	7.853e-10	0.07464	0.009132	0.01372	0.009433	0.004286	0.05179	4.945e-09	0.2817	0.0452	0.06251	0.03977	0.02273	0.174	1.622e-08	0.5274	0.09865	0.1125	0.05823	0.05425	0.3162	2.231e-08	0.4084	0.1024	0.06936	0.02359	0.04576	0.2366	2.316e-08	0.2777	0.06561	0.1168	0.08587	0.03097	0.09529	4.13e-08
O61	2	0	70	1	0	3	7.563e-11	0.01527	0.0005323	0.001744	0.001648	9.606e-05	0.01299	0	0	0	0	0	0	0	0	0	0	0	0	0	0	5.552e-09	0.1803	0.03363	0.04783	0.03842	0.009412	0.09879	1.173e-08	0.2194	0.06111	0.05197	0.03105	0.02092	0.1063	2.247e-08	0.2818	0.08122	0.1421	0.1082	0.03389	0.05851	5.91e-08
O62	1	0	56	2	0	3	0	0	0	0	0	0	0	0	0	0	0	0	0	0	0	0	0	0	0	0	0	7.7e-09	0.248	0.04651	0.05291	0.03406	0.01885	0.1486	1.472e-08	0.268	0.07265	0.04013	0.01263	0.0275	0.1552	2.301e-08	0.2783	0.07429	0.119	0.08848	0.03057	0.08495	4.606e-08
O63	1	0	24	1	0	3	1.117e-10	0.02315	0.001829	0.002941	0.001812	0.001129	0.01838	5.325e-10	0.05011	0.005256	0.008962	0.006832	0.002129	0.03589	3.714e-09	0.2103	0.03288	0.04596	0.03148	0.01448	0.1315	1.347e-08	0.4363	0.08195	0.08964	0.04697	0.04267	0.2647	1.979e-08	0.3605	0.09089	0.05624	0.01662	0.03962	0.2134	1.965e-08	0.2316	0.05414	0.09004	0.0677	0.02233	0.08744	3.462e-08
O64	2	0	73	1	0	3	6.164e-11	0.01306	0.0007737	0.002795	0.002142	0.0006529	0.009494	3.201e-10	0.03034	0.0027	0.006678	0.005594	0.001085	0.02096	2.575e-09	0.1469	0.02438	0.03539	0.02591	0.009484	0.08714	1.108e-08	0.3664	0.0725	0.09285	0.05343	0.03942	0.2011	2.14e-08	0.4025	0.1011	0.09405	0.0415	0.05255	0.2074	3.272e-08	0.4004	0.1141	0.1679	0.1132	0.05464	0.1184	7.298e-08
O66	2	1	55	1	0	3	1.606e-10	0.03339	0.003186	0.004178	0.002446	0.001732	0.02603	6.855e-10	0.06494	0.007818	0.01146	0.007902	0.003562	0.04565	4.338e-09	0.2465	0.03949	0.05364	0.03444	0.0192	0.1534	1.459e-08	0.4739	0.08906	0.1003	0.0526	0.04774	0.2844	2.156e-08	0.3979	0.1009	0.0762	0.03082	0.04537	0.2208	2.364e-08	0.2852	0.06796	0.1248	0.093	0.03182	0.09245	4.274e-08
H02	1	1	72	1	1	3	7.57e-11	0.01607	0.001469	0.003033	0.002097	0.0009355	0.01157	2.708e-10	0.02619	0.003643	0.006003	0.004513	0.00149	0.01654	1.68e-09	0.09677	0.01806	0.02635	0.02141	0.004945	0.05235	8.432e-09	0.2821	0.06319	0.07705	0.04665	0.0304	0.1419	1.899e-08	0.3577	0.09622	0.08294	0.03797	0.04497	0.1786	4.08e-08	0.5073	0.147	0.2357	0.1679	0.06785	0.1246	8.925e-08
H06	1	1	54	1	1	3	6.287e-11	0.01331	0.001501	0.001864	0.0007693	0.001095	0.009948	3.763e-10	0.03543	0.004731	0.005244	0.003301	0.001943	0.02545	2.674e-09	0.1519	0.02671	0.03064	0.01847	0.01216	0.0945	1.142e-08	0.3765	0.0781	0.0875	0.04508	0.04242	0.2109	2.21e-08	0.4187	0.1068	0.1042	0.04777	0.05642	0.2077	3.424e-08	0.4257	0.1167	0.1944	0.1307	0.06372	0.1146	6.575e-08
H07	1	0	68	1	1	3	1.575e-10	0.03361	0.003625	0.006046	0.003655	0.002391	0.02394	8.972e-10	0.08668	0.01387	0.01618	0.00922	0.006961	0.05663	6.107e-09	0.3518	0.06298	0.08029	0.04659	0.0337	0.2086	2.134e-08	0.7109	0.1403	0.1929	0.1129	0.07995	0.3778	3.45e-08	0.6658	0.1552	0.2166	0.1304	0.08613	0.294	3.9e-08	0.4842	0.1406	0.2207	0.1542	0.06649	0.1229	8.759e-08
H08	2	0	41	2	1	3	1.107e-10	0.02445	0.00251	0.006661	0.004436	0.002225	0.01528	6.428e-10	0.06368	0.01043	0.01563	0.009444	0.006187	0.03762	4.194e-09	0.2455	0.04634	0.06412	0.03836	0.02576	0.135	1.572e-08	0.535	0.1102	0.1691	0.1016	0.06757	0.2557	3.051e-08	0.5929	0.1388	0.1976	0.1146	0.08305	0.2565	4.715e-08	0.587	0.1677	0.2725	0.1905	0.08201	0.1468	1.104e-07
H09	2	0	66	2	1	3	5.62e-11	0.01209	0.0007872	0.002958	0.002207	0.0007511	0.008341	2.557e-10	0.0251	0.003557	0.00635	0.004395	0.001955	0.01519	1.924e-09	0.1112	0.02102	0.02899	0.02117	0.007818	0.06122	9.627e-09	0.3252	0.0686	0.1011	0.06619	0.03495	0.1554	1.999e-08	0.387	0.09277	0.1267	0.07576	0.05096	0.1675	3.84e-08	0.4835	0.1435	0.2333	0.1631	0.07021	0.1068	9.506e-08
H10	1	1	65	1	1	3	8.14e-11	0.01725	0.001369	0.003412	0.002517	0.0008957	0.01247	2.81e-10	0.0275	0.003458	0.007003	0.004895	0.002108	0.01704	1.842e-09	0.1069	0.01834	0.03005	0.0222	0.007851	0.05851	8.867e-09	0.3008	0.06055	0.09953	0.06741	0.03212	0.1407	2.002e-08	0.3904	0.09722	0.132	0.07881	0.05323	0.1611	3.554e-08	0.4474	0.1294	0.22	0.1569	0.06312	0.09803	9.306e-08
H11	2	0	45	1	1	3	3.811e-11	0.008009	0.0007117	0.001053	0.0003993	0.0006537	0.006244	2.033e-10	0.01864	0.001929	0.002106	0.001653	0.0004524	0.01461	1.503e-09	0.08368	0.01369	0.01478	0.01043	0.004353	0.0552	7.813e-09	0.2558	0.05194	0.0573	0.03071	0.02659	0.1466	1.533e-08	0.2843	0.07367	0.05406	0.01839	0.03567	0.1565	2.545e-08	0.313	0.09028	0.1331	0.08867	0.04445	0.0896	4.917e-08
H12	1	0	57	2	1	3	5.018e-10	0.1067	0.01283	0.0165	0.008249	0.008246	0.07739	2.785e-09	0.2689	0.04318	0.04835	0.02574	0.02261	0.1774	1.531e-08	0.8806	0.1567	0.1839	0.0877	0.09616	0.5401	3.802e-08	1.246	0.2353	0.2786	0.1336	0.145	0.7326	3.781e-08	0.6991	0.1564	0.1485	0.06539	0.0831	0.3943	2.889e-08	0.3393	0.07929	0.1304	0.09954	0.03083	0.1296	5.162e-08
H16	1	0	69	1	1	3	7.112e-11	0.01568	0.001687	0.004149	0.002729	0.00142	0.009841	3.237e-10	0.03245	0.006093	0.008125	0.00448	0.003646	0.01823	1.987e-09	0.1164	0.02432	0.03024	0.01883	0.01141	0.06189	1.017e-08	0.3482	0.07649	0.1153	0.0726	0.0427	0.1565	2.338e-08	0.4575	0.1066	0.1625	0.09844	0.0641	0.1884	4.812e-08	0.6081	0.1787	0.2975	0.2063	0.09123	0.1319	1.115e-07
H19	1	1	73	2	1	3	3.737e-10	0.08029	0.01081	0.01346	0.006448	0.007015	0.05602	2.18e-09	0.2115	0.03441	0.04031	0.02189	0.01842	0.1368	1.258e-08	0.7291	0.1323	0.1648	0.08237	0.08243	0.432	3.661e-08	1.211	0.2414	0.2802	0.1241	0.1561	0.6899	5.389e-08	1.014	0.2425	0.2334	0.09032	0.1431	0.5378	5.047e-08	0.5914	0.1447	0.2023	0.1338	0.06843	0.2444	8.114e-08
H22	1	1	63	2	1	3	1.136e-10	0.02458	0.003387	0.004771	0.002779	0.001992	0.01642	5.785e-10	0.05653	0.01032	0.01064	0.005075	0.005561	0.03558	3.777e-09	0.2198	0.04311	0.05075	0.02637	0.02438	0.1259	1.651e-08	0.5605	0.1183	0.1706	0.09895	0.07169	0.2716	3.697e-08	0.7295	0.1704	0.27	0.1622	0.1078	0.2891	5.889e-08	0.7438	0.2249	0.3516	0.2337	0.1179	0.1674	1.447e-07
H25	2	0	63	1	1	3	5.451e-11	0.01149	0.001435	0.001226	0.0001805	0.001046	0.008829	3.895e-10	0.03616	0.005052	0.003747	0.001977	0.00177	0.02736	3.251e-09	0.1841	0.0332	0.03426	0.01886	0.0154	0.1167	1.351e-08	0.444	0.09132	0.09925	0.04858	0.05066	0.2535	2.638e-08	0.5027	0.1251	0.1346	0.0658	0.06878	0.243	3.345e-08	0.4107	0.116	0.1732	0.1138	0.05939	0.1215	6.317e-08
H26	2	1	59	1	1	3	2.295e-10	0.0488	0.005972	0.007063	0.002907	0.004157	0.03577	1.356e-09	0.1293	0.01935	0.02041	0.01082	0.009589	0.08957	7.999e-09	0.4569	0.08142	0.08768	0.03973	0.04795	0.2878	2.173e-08	0.7101	0.1369	0.1447	0.05802	0.08671	0.4284	2.639e-08	0.4831	0.1149	0.0777	0.01589	0.06181	0.2905	2.869e-08	0.3399	0.08142	0.1296	0.09112	0.03849	0.1289	4.986e-08
H28	1	1	63	1	1	3	6.783e-11	0.01374	0.000636	0.001452	0.001225	0.0002272	0.01165	0	0	0	0	0	0	0	0	0	0	0	0	0	0	5.843e-09	0.1897	0.03657	0.04477	0.03062	0.01415	0.1084	1.214e-08	0.2229	0.06135	0.03897	0.01618	0.02279	0.1226	2.527e-08	0.3138	0.08946	0.1501	0.1121	0.03795	0.07425	5.959e-08
H30	2	0	62	2	1	3	0	0	0	0	0	0	0	0	0	0	0	0	0	0	0	0	0	0	0	0	0	4.802e-09	0.1589	0.03217	0.04748	0.03699	0.01049	0.07923	1.316e-08	0.256	0.06834	0.08566	0.05467	0.03099	0.102	3.034e-08	0.3872	0.1155	0.2029	0.1484	0.05447	0.0689	7.839e-08
H31	1	0	67	2	1	3	1.349e-10	0.02857	0.002724	0.004995	0.003223	0.001771	0.02085	5.983e-10	0.05784	0.007798	0.01237	0.008183	0.00419	0.03767	3.868e-09	0.2233	0.03776	0.05673	0.03783	0.0189	0.1288	1.516e-08	0.505	0.09983	0.1375	0.08084	0.05663	0.2677	2.911e-08	0.5555	0.1374	0.1562	0.08391	0.07232	0.2619	3.818e-08	0.4713	0.1185	0.2254	0.166	0.05942	0.1274	8.01e-08
H33	2	0	49	1	1	3	8.224e-11	0.01738	0.001714	0.002762	0.001602	0.00116	0.0129	4.394e-10	0.04168	0.005486	0.007045	0.004565	0.002479	0.02915	3.198e-09	0.1822	0.03239	0.03814	0.02327	0.01487	0.1117	1.323e-08	0.4376	0.08912	0.1076	0.05849	0.04915	0.2408	2.379e-08	0.4505	0.1081	0.1184	0.06	0.05837	0.224	3.695e-08	0.4582	0.1307	0.2079	0.144	0.06391	0.1196	8.228e-08
H34	1	0	57	2	1	3	6.949e-11	0.01489	0.001278	0.003085	0.001986	0.0011	0.01053	3.715e-10	0.03603	0.005487	0.007353	0.004458	0.002895	0.02319	2.542e-09	0.1458	0.02696	0.03303	0.02111	0.01192	0.08586	1.135e-08	0.3794	0.07879	0.1062	0.0646	0.04156	0.1945	2.091e-08	0.4006	0.09431	0.1213	0.07015	0.05115	0.185	3.667e-08	0.4614	0.1328	0.2255	0.1596	0.0659	0.1031	8.756e-08
H39	2	0	57	1	1	3	1.187e-10	0.02571	0.002991	0.005216	0.002884	0.002331	0.0175	8.204e-10	0.07896	0.01165	0.01463	0.008472	0.006154	0.05268	5.756e-09	0.3309	0.05907	0.07183	0.0388	0.03303	0.2	2.045e-08	0.6784	0.1338	0.1694	0.08753	0.08182	0.3753	3.312e-08	0.6315	0.146	0.1786	0.09301	0.08564	0.3069	4.135e-08	0.5122	0.1371	0.2305	0.1533	0.07717	0.1447	7.712e-08
H43	1	1	66	1	1	3	3.382e-10	0.0718	0.008896	0.01052	0.004961	0.005563	0.05238	2.034e-09	0.1946	0.02982	0.03176	0.01683	0.01493	0.133	1.299e-08	0.7431	0.1309	0.148	0.07084	0.07719	0.4641	3.763e-08	1.233	0.2337	0.2685	0.1217	0.1467	0.7306	4.505e-08	0.8403	0.1861	0.1945	0.08781	0.1066	0.4597	3.625e-08	0.4315	0.1129	0.1562	0.1001	0.05606	0.1624	6.144e-08
[truncated: 112 more columns]
